# Supplementary material for: {(1R,2R)-N,N′-Bis[2-(N-methyl­anilino)benzyl­idene]cyclo­hexane-1,2-diamine-κ2 N,N′}dichloridoiron(II)
Source: Acta Crystallogr Sect E Struct Rep Online. 2011 Dec 17;68(Pt 1):m64. doi: 10.1107/S1600536811053773 (PMC3254328; doi:10.1107/S1600536811053773)
Supplement: Supplementary file 1 [file e-68-00m64-sup1.cif]

##############################################################################
#                                                                            #
# This CIF contains the data in a paper accepted for publication in          #
# Acta Crystallographica Section E. It conforms to the requirements of       #
# Notes for Authors for Acta Crystallographica Section E, and has been       #
# peer reviewed under the auspices of the IUCr Commission on Journals.       #
#                                                                            #
# Full details of the Crystallographic Information File format               #
# are given in the paper "The Crystallographic Information File (CIF):       #
# a New Standard Archive File for Crystallography" by S. R. Hall, F. H.      #
# Allen and I. D. Brown [Acta Cryst. (1991), A47, 655-685].                  #
#                                                                            #
# The current version of the core CIF dictionary is obtainable from          #
# ftp://ftp.iucr.org/pub/cif_core.dic.                                       #
#                                                                            #
# Software is freely available for graphical display of the structure(s)     #
# in this CIF. For information consult the CIF software page                 #
# http://www.iucr.org/resources/cif/software.                                #
#                                                                            #
# This file may be used for bona fide research purposes within the           #
# scientific community so long as proper attribution is given to the journal # 
# article from which it was obtained.                                        #
#                                                                            #
##############################################################################
data_I
_audit_creation_method     SHELXL-97
_journal_date_recd_electronic     2011-12-09
_journal_date_accepted     2011-12-14
_journal_name_full     'Acta Crystallographica, Section E'
_journal_year     2012
_journal_volume     68
_journal_issue      1
_journal_page_first     m64
_journal_page_last     m64
_journal_paper_category     QM
_journal_paper_doi     10.1107/S1600536811053773
_journal_coeditor_code     LH5395
_publ_contact_author_name     'Dr. Qiaolin Wu and Dr. Ying Mu'
_publ_contact_author_address
;
State Key Laboratory of Supramolecular Structure and Materials
School of Chemistry
Jilin University
Changchun 130012
People's republic of China
;
_publ_contact_author_email     'wuql@jlu.edu.cn; Ymu@jlu.edu.cn'
_publ_contact_author_fax     '86 431 85193421'
_publ_contact_author_phone     '86 431 85168430'
_publ_section_title
;
Dichloro{(1<i>R</i>,2<i>R</i>)-<i>N</i>,<i>N</i>'-bis[<i>ortho</i>-
(<i>N</i>-methylphenylamino)-benzylidene]-
1,2-diaminocyclohexane-\k^2^<i>N</i>,<i>N</i>'}iron(II)
;
_publ_section_title_footnote     .
loop_
    _publ_author_name
    _publ_author_footnote
    _publ_author_address
    'Zhang, Yanyu' .
;
State Key Laboratory of Supramolecular Structure and Materials
School of Chemistry
Jilin University
Changchun 130012
People's Republic of China
;
    'Wu, Qiaolin' .
;
State Key Laboratory of Supramolecular Structure and Materials
School of Chemistry
Jilin University
Changchun 130012
People's Republic of China
;
    'Mu, Ying' .
;
State Key Laboratory of Supramolecular Structure and Materials
School of Chemistry
Jilin University
Changchun 130012
People's Republic of China
;
_chemical_name_systematic
;
 ?
;
_chemical_name_common     ?
_chemical_formula_moiety     'C34 H36 Cl2 Fe N4'
_chemical_formula_sum     'C34 H36 Cl2 Fe N4'
_chemical_formula_weight     627.42
_chemical_melting_point     'not measured'
_symmetry_cell_setting     Orthorhombic
_symmetry_space_group_name_H-M     'P 21 21 21'
_symmetry_space_group_name_Hall     'P 2ac 2ab'
loop_
    _symmetry_equiv_pos_as_xyz
    'x, y, z'
    '-x+1/2, -y, z+1/2'
    '-x, y+1/2, -z+1/2'
    'x+1/2, -y+1/2, -z'
_cell_length_a     13.040(3)
_cell_length_b     13.228(3)
_cell_length_c     20.602(4)
_cell_angle_alpha     90.00
_cell_angle_beta     90.00
_cell_angle_gamma     90.00
_cell_volume     3553.6(12)
_cell_formula_units_Z     4
_cell_measurement_reflns_used     26371
_cell_measurement_theta_min     3.08
_cell_measurement_theta_max     27.50
_cell_measurement_temperature     298(2)
_exptl_crystal_description     block
_exptl_crystal_colour     brown
_exptl_crystal_size_max     0.24
_exptl_crystal_size_mid     0.21
_exptl_crystal_size_min     0.18
_exptl_crystal_density_diffrn     1.173
_exptl_crystal_density_meas     ?
_exptl_crystal_density_method     'not measured'
_exptl_crystal_F_000     1312
_exptl_absorpt_coefficient_mu     0.601
_exptl_absorpt_correction_type     'multi-scan'
_exptl_absorpt_process_details
;
ABSCOR, Rigaku (1995).
;
_exptl_absorpt_correction_T_min     0.866
_exptl_absorpt_correction_T_max     0.897
_exptl_special_details
;
^1^H NMR (300 MHz, CDCl~3~, 298 K) \d (p.p.m.): 8.27
(s, 2H, C<i>H</i>=N), 7.89 (d, 2H, J = 9.0 Hz, Ar<i>H</i>), 7.37 (t, 2H, J =
9.0 Hz, Ar<i>H</i>), 7.21--7.06 (m, 10H, Ar<i>H</i>), 6.74 (t, 2H, J = 9.0
Hz), 6.56 (d, J = 9.0 Hz, 2H), 3.27 (m, 2H, NC<i>H</i>CH~2~), 1.03 (s, 6H,
NC<i>H</i>~3~), 1.75--1.37 (m, 8H,<i>CH</i>~2~).
;
_diffrn_ambient_temperature     298(2)
_diffrn_radiation_type     MoK\a
_diffrn_radiation_wavelength     0.71073
_diffrn_radiation_source     'fine-focus sealed tube'
_diffrn_radiation_monochromator     graphite
_diffrn_measurement_device_type     'Rigaku RAXIS-RAPID'
_diffrn_measurement_method     '\w scans'
_diffrn_detector_area_resol_mean     0
_diffrn_reflns_number     33683
_diffrn_reflns_av_R_equivalents     0.0427
_diffrn_reflns_av_sigmaI/netI     0.0408
_diffrn_reflns_theta_min     3.12
_diffrn_reflns_theta_max     27.48
_diffrn_reflns_theta_full     27.48
_diffrn_measured_fraction_theta_max     0.990
_diffrn_measured_fraction_theta_full     0.990
_diffrn_reflns_limit_h_min     -16
_diffrn_reflns_limit_h_max     14
_diffrn_reflns_limit_k_min     -17
_diffrn_reflns_limit_k_max     16
_diffrn_reflns_limit_l_min     -26
_diffrn_reflns_limit_l_max     26
_diffrn_standards_number     0
_diffrn_standards_interval_count     0
_diffrn_standards_interval_time     0
_diffrn_standards_decay_%     0
_refine_special_details
;
Refinement of <i>F</i>^2^ against ALL reflections. The weighted <i>R</i>-factor
<i>wR</i> and goodness of fit <i>S</i> are based on <i>F</i>^2^, conventional
<i>R</i>-factors <i>R</i> are based on <i>F</i>, with <i>F</i> set to zero for
negative <i>F</i>^2^. The threshold expression of <i>F</i>^2^ >
\s(<i>F</i>^2^) is used only for calculating <i>R</i>-factors(gt) <i>etc</i>.
and is not relevant to the choice of reflections for refinement.
<i>R</i>-factors based on <i>F</i>^2^ are statistically about twice as large
as those based on <i>F</i>, and <i>R</i>- factors based on ALL data will be
even larger.
;
_reflns_number_total     8057
_reflns_number_gt     6495
_reflns_threshold_expression     'I>2\s(I)'
_refine_ls_structure_factor_coef     Fsqd
_refine_ls_matrix_type     full
_refine_ls_R_factor_all     0.0489
_refine_ls_R_factor_gt     0.0368
_refine_ls_wR_factor_gt     0.0881
_refine_ls_wR_factor_ref     0.0925
_refine_ls_goodness_of_fit_ref     1.029
_refine_ls_restrained_S_all     1.029
_refine_ls_number_reflns     8057
_refine_ls_number_parameters     370
_refine_ls_number_restraints     1
_refine_ls_hydrogen_treatment     constr
_refine_ls_weighting_scheme     calc
_refine_ls_weighting_details
                 'calc w=1/[\s^2^(Fo^2^)+(0.0508P)^2^] where P=(Fo^2^+2Fc^2^)/3'
_atom_sites_solution_hydrogens     geom
_atom_sites_solution_primary     direct
_atom_sites_solution_secondary     difmap
_refine_ls_shift/su_max     0.001
_refine_ls_shift/su_mean     0.000
_refine_diff_density_max     0.179
_refine_diff_density_min     -0.184
_refine_ls_extinction_method     none
_refine_ls_extinction_coef     ?
_refine_ls_abs_structure_details     'Flack (1983) 3578 Friedel pairs'
_refine_ls_abs_structure_Flack     0.010(12)
loop_
    _atom_type_symbol
    _atom_type_description
    _atom_type_scat_dispersion_real
    _atom_type_scat_dispersion_imag
    _atom_type_scat_source
    'C' 'C' 0.0033 0.0016
                         'International Tables Vol C Tables 4.2.6.8 and 6.1.1.4'
    'H' 'H' 0.0000 0.0000
                         'International Tables Vol C Tables 4.2.6.8 and 6.1.1.4'
    'N' 'N' 0.0061 0.0033
                         'International Tables Vol C Tables 4.2.6.8 and 6.1.1.4'
    'Cl' 'Cl' 0.1484 0.1585
                         'International Tables Vol C Tables 4.2.6.8 and 6.1.1.4'
    'Fe' 'Fe' 0.3463 0.8444
                         'International Tables Vol C Tables 4.2.6.8 and 6.1.1.4'
_computing_data_collection     'RAPID-AUTO (Rigaku, 1998)'
_computing_cell_refinement     'RAPID-AUTO'
_computing_data_reduction     'RAPID-AUTO'
_computing_structure_solution     'SHELXS-97 (Sheldrick, 2008)'
_computing_structure_refinement     'SHELXL-97 (Sheldrick, 2008)'
_computing_molecular_graphics     'SHELXTL (Sheldrick, 2008)'
_computing_publication_material     'SHELXTL'
loop_
    _atom_site_type_symbol
    _atom_site_label
    _atom_site_fract_x
    _atom_site_fract_y
    _atom_site_fract_z
    _atom_site_U_iso_or_equiv
    _atom_site_adp_type
    _atom_site_calc_flag
    _atom_site_refinement_flags
    _atom_site_occupancy
    _atom_site_symmetry_multiplicity
    _atom_site_disorder_assembly
    _atom_site_disorder_group
    Fe Fe1 0.56631(2) 0.42985(2) 0.460486(15) 0.04245(9) Uani d . 1 1 . .
    Cl Cl1 0.67993(5) 0.48063(5) 0.53572(3) 0.06293(17) Uani d . 1 1 . .
    Cl Cl2 0.46852(6) 0.54282(5) 0.40817(3) 0.06693(18) Uani d . 1 1 . .
    N N1 0.47736(13) 0.30362(14) 0.49010(8) 0.0402(4) Uani d . 1 1 . .
    N N2 0.63149(13) 0.31650(13) 0.40093(8) 0.0394(4) Uani d . 1 1 . .
    N N3 0.45490(16) 0.25188(18) 0.67965(10) 0.0584(5) Uani d U 1 1 . .
    N N4 0.67088(15) 0.36560(17) 0.21363(10) 0.0566(5) Uani d . 1 1 . .
    C C1 0.48832(16) 0.21737(16) 0.44434(10) 0.0394(5) Uani d . 1 1 . .
    H H1 0.4472 0.2329 0.4058 0.090 Uiso calc . 1 1 . .
    C C2 0.60131(15) 0.21292(15) 0.42297(10) 0.0374(4) Uani d . 1 1 . .
    H H2 0.6419 0.1980 0.4619 0.090 Uiso calc . 1 1 . .
    C C3 0.62008(19) 0.12705(19) 0.37537(12) 0.0506(6) Uani d . 1 1 . .
    H H3A 0.6927 0.1233 0.3653 0.090 Uiso calc . 1 1 . .
    H H3B 0.5833 0.1404 0.3353 0.090 Uiso calc . 1 1 . .
    C C4 0.5846(2) 0.02654(18) 0.40358(13) 0.0597(6) Uani d . 1 1 . .
    H H4A 0.5955 -0.0267 0.3720 0.090 Uiso calc . 1 1 . .
    H H4B 0.6248 0.0108 0.4419 0.090 Uiso calc . 1 1 . .
    C C5 0.4727(2) 0.0309(2) 0.42142(13) 0.0638(7) Uani d . 1 1 . .
    H H5A 0.4519 -0.0333 0.4400 0.090 Uiso calc . 1 1 . .
    H H5B 0.4321 0.0424 0.3827 0.090 Uiso calc . 1 1 . .
    C C6 0.45287(17) 0.11521(17) 0.47001(12) 0.0518(5) Uani d . 1 1 . .
    H H6A 0.4887 0.1003 0.5101 0.090 Uiso calc . 1 1 . .
    H H6B 0.3801 0.1183 0.4795 0.090 Uiso calc . 1 1 . .
    C C7 0.43205(15) 0.29153(16) 0.54426(10) 0.0430(4) Uani d . 1 1 . .
    H H7 0.4067 0.2276 0.5540 0.090 Uiso calc . 1 1 . .
    C C8 0.41725(16) 0.37204(19) 0.59235(11) 0.0490(5) Uani d . 1 1 . .
    C C9 0.42638(18) 0.3503(2) 0.65930(11) 0.0530(5) Uani d U 1 1 . .
    C C10 0.4029(2) 0.4271(3) 0.70306(13) 0.0722(8) Uani d . 1 1 . .
    H H10 0.4077 0.4143 0.7473 0.090 Uiso calc . 1 1 . .
    C C11 0.3730(3) 0.5202(3) 0.68277(17) 0.0858(10) Uani d . 1 1 . .
    H H11 0.3569 0.5695 0.7133 0.090 Uiso calc . 1 1 . .
    C C12 0.3661(2) 0.5428(2) 0.61802(17) 0.0752(8) Uani d . 1 1 . .
    H H12 0.3463 0.6069 0.6045 0.090 Uiso calc . 1 1 . .
    C C13 0.3893(2) 0.4683(2) 0.57297(13) 0.0613(7) Uani d . 1 1 . .
    H H13 0.3860 0.4834 0.5289 0.090 Uiso calc . 1 1 . .
    C C14 0.54177(18) 0.2032(2) 0.65208(11) 0.0534(6) Uani d . 1 1 . .
    C C15 0.62253(18) 0.2577(2) 0.62606(12) 0.0556(6) Uani d . 1 1 . .
    H H15 0.6210 0.3280 0.6266 0.090 Uiso calc . 1 1 . .
    C C16 0.7052(2) 0.2078(3) 0.59926(15) 0.0754(9) Uani d . 1 1 . .
    H H16 0.7585 0.2449 0.5810 0.090 Uiso calc . 1 1 . .
    C C17 0.7097(3) 0.1044(4) 0.59921(17) 0.0973(12) Uani d . 1 1 . .
    H H17 0.7665 0.0717 0.5818 0.090 Uiso calc . 1 1 . .
    C C18 0.6305(4) 0.0490(3) 0.62469(18) 0.0957(12) Uani d . 1 1 . .
    H H18 0.6334 -0.0212 0.6241 0.090 Uiso calc . 1 1 . .
    C C19 0.5460(3) 0.0972(2) 0.65142(15) 0.0754(8) Uani d . 1 1 . .
    H H19 0.4924 0.0595 0.6688 0.090 Uiso calc . 1 1 . .
    C C20 0.4310(2) 0.2244(3) 0.74653(14) 0.0802(9) Uani d . 1 1 . .
    H H20A 0.4540 0.1567 0.7548 0.090 Uiso calc . 1 1 . .
    H H20B 0.3582 0.2283 0.7532 0.090 Uiso calc . 1 1 . .
    H H20C 0.4650 0.2702 0.7756 0.090 Uiso calc . 1 1 . .
    C C21 0.67820(17) 0.32672(17) 0.34710(10) 0.0428(5) Uani d . 1 1 . .
    H H21 0.6876 0.2690 0.3220 0.090 Uiso calc . 1 1 . .
    C C22 0.71833(16) 0.42188(18) 0.32147(11) 0.0449(5) Uani d . 1 1 . .
    C C23 0.72020(16) 0.43670(19) 0.25358(11) 0.0480(5) Uani d . 1 1 . .
    C C24 0.77257(19) 0.5197(2) 0.22871(13) 0.0561(6) Uani d . 1 1 . .
    H H24 0.7750 0.5299 0.1841 0.090 Uiso calc . 1 1 . .
    C C25 0.82048(19) 0.5866(2) 0.26927(15) 0.0632(7) Uani d . 1 1 . .
    H H25 0.8567 0.6405 0.2516 0.090 Uiso calc . 1 1 . .
    C C26 0.81626(18) 0.5757(2) 0.33613(14) 0.0595(6) Uani d . 1 1 . .
    H H26 0.8470 0.6231 0.3632 0.090 Uiso calc . 1 1 . .
    C C27 0.76565(18) 0.4933(2) 0.36163(12) 0.0526(6) Uani d . 1 1 . .
    H H27 0.7629 0.4851 0.4064 0.090 Uiso calc . 1 1 . .
    C C28 0.56550(18) 0.34379(18) 0.22359(10) 0.0486(5) Uani d . 1 1 . .
    C C29 0.5025(2) 0.4097(2) 0.25693(13) 0.0566(6) Uani d . 1 1 . .
    H H29 0.5288 0.4705 0.2724 0.090 Uiso calc . 1 1 . .
    C C30 0.3998(2) 0.3856(3) 0.26745(15) 0.0700(8) Uani d . 1 1 . .
    H H30 0.3583 0.4297 0.2909 0.090 Uiso calc . 1 1 . .
    C C31 0.3597(2) 0.2980(3) 0.24368(17) 0.0771(9) Uani d . 1 1 . .
    H H31 0.2909 0.2826 0.2502 0.090 Uiso calc . 1 1 . .
    C C32 0.4222(3) 0.2325(3) 0.20982(18) 0.0840(9) Uani d . 1 1 . .
    H H32 0.3950 0.1726 0.1936 0.090 Uiso calc . 1 1 . .
    C C33 0.5235(2) 0.2540(2) 0.19977(16) 0.0716(8) Uani d . 1 1 . .
    H H33 0.5646 0.2088 0.1770 0.090 Uiso calc . 1 1 . .
    C C34 0.7164(2) 0.3395(2) 0.15165(12) 0.0630(7) Uani d . 1 1 . .
    H H34A 0.6741 0.2906 0.1300 0.090 Uiso calc . 1 1 . .
    H H34B 0.7835 0.3115 0.1586 0.090 Uiso calc . 1 1 . .
    H H34C 0.7219 0.3990 0.1253 0.090 Uiso calc . 1 1 . .
loop_
    _atom_site_aniso_label
    _atom_site_aniso_U_11
    _atom_site_aniso_U_22
    _atom_site_aniso_U_33
    _atom_site_aniso_U_12
    _atom_site_aniso_U_13
    _atom_site_aniso_U_23
    Fe1 0.04618(16) 0.04382(15) 0.03736(16) -0.00461(14) 0.00017(14)
                                                                    -0.00167(13)
    Cl1 0.0632(3) 0.0743(4) 0.0513(3) -0.0149(3) -0.0097(3) -0.0089(3)
    Cl2 0.0795(4) 0.0616(4) 0.0597(4) 0.0074(3) -0.0054(3) 0.0132(3)
    N1 0.0368(8) 0.0509(9) 0.0329(9) -0.0012(8) -0.0005(7) -0.0017(7)
    N2 0.0381(9) 0.0468(9) 0.0332(9) -0.0033(8) 0.0024(7) 0.0020(8)
    N3 0.0528(12) 0.0846(12) 0.0379(10) -0.0104(11) 0.0079(9) 0.0083(10)
    N4 0.0578(11) 0.0741(13) 0.0378(10) -0.0103(11) 0.0137(9) -0.0027(10)
    C1 0.0380(10) 0.0486(11) 0.0316(11) -0.0053(9) -0.0035(8) -0.0027(8)
    C2 0.0372(10) 0.0438(11) 0.0311(11) -0.0044(9) -0.0003(8) 0.0032(8)
    C3 0.0572(14) 0.0499(13) 0.0448(13) 0.0004(11) 0.0026(11) -0.0015(10)
    C4 0.0765(18) 0.0461(12) 0.0565(14) -0.0036(13) 0.0015(13) -0.0069(11)
    C5 0.0762(17) 0.0527(13) 0.0625(17) -0.0221(13) 0.0004(13) -0.0053(12)
    C6 0.0529(13) 0.0542(12) 0.0482(13) -0.0153(11) 0.0038(11) 0.0003(10)
    C7 0.0361(9) 0.0568(11) 0.0361(11) -0.0058(10) 0.0008(10) 0.0039(9)
    C8 0.0379(11) 0.0658(14) 0.0432(12) 0.0008(11) 0.0059(10) -0.0051(11)
    C9 0.0391(11) 0.0815(13) 0.0385(12) -0.0058(12) 0.0052(10) -0.0067(11)
    C10 0.0643(16) 0.109(2) 0.0431(14) -0.0046(18) 0.0051(11) -0.0205(16)
    C11 0.077(2) 0.106(3) 0.074(2) 0.020(2) 0.0004(16) -0.043(2)
    C12 0.0716(18) 0.0737(19) 0.080(2) 0.0170(15) -0.0006(15) -0.0148(16)
    C13 0.0557(14) 0.0734(16) 0.0549(15) 0.0050(13) 0.0040(12) -0.0078(13)
    C14 0.0522(13) 0.0743(15) 0.0335(12) -0.0071(13) -0.0066(10) 0.0073(11)
    C15 0.0426(12) 0.0819(17) 0.0422(13) -0.0105(12) -0.0049(10) 0.0031(12)
    C16 0.0499(15) 0.122(3) 0.0544(17) 0.0069(18) -0.0055(13) 0.0040(18)
    C17 0.093(2) 0.143(4) 0.0558(19) 0.050(3) -0.0125(18) 0.003(2)
    C18 0.132(3) 0.089(2) 0.067(2) 0.035(2) -0.018(2) 0.0068(18)
    C19 0.100(2) 0.0679(17) 0.0582(17) -0.0066(17) -0.0133(16) 0.0156(13)
    C20 0.0707(17) 0.124(3) 0.0462(15) -0.0200(19) 0.0112(14) 0.0218(16)
    C21 0.0436(11) 0.0499(11) 0.0348(11) -0.0003(10) 0.0023(9) 0.0023(9)
    C22 0.0402(11) 0.0511(12) 0.0432(12) -0.0032(11) 0.0079(9) 0.0032(11)
    C23 0.0410(10) 0.0596(13) 0.0434(12) 0.0028(11) 0.0097(9) 0.0013(11)
    C24 0.0546(13) 0.0602(15) 0.0535(15) -0.0043(12) 0.0110(11) 0.0140(12)
    C25 0.0465(12) 0.0663(16) 0.0767(19) -0.0040(13) 0.0122(12) 0.0160(14)
    C26 0.0462(12) 0.0576(13) 0.0748(18) -0.0101(13) 0.0001(12) -0.0028(14)
    C27 0.0442(12) 0.0638(14) 0.0499(14) -0.0023(11) 0.0044(10) 0.0017(12)
    C28 0.0535(12) 0.0562(12) 0.0360(11) -0.0035(12) 0.0073(10) -0.0001(9)
    C29 0.0557(13) 0.0644(15) 0.0495(14) -0.0069(12) 0.0031(11) -0.0041(12)
    C30 0.0477(13) 0.094(2) 0.0688(19) -0.0002(15) 0.0054(13) -0.0116(16)
    C31 0.0597(16) 0.092(2) 0.079(2) -0.0274(16) 0.0053(15) -0.0091(18)
    C32 0.075(2) 0.084(2) 0.093(2) -0.0273(18) 0.0032(19) -0.0236(18)
    C33 0.0713(18) 0.0674(16) 0.076(2) -0.0087(15) 0.0074(15) -0.0168(15)
    C34 0.0601(14) 0.0901(19) 0.0388(13) 0.0146(15) 0.0097(11) 0.0029(13)
_geom_special_details
;
All e.s.d.'s (except the e.s.d. in the dihedral angle between two l.s. planes)
are estimated using the full covariance matrix. The cell e.s.d.'s are taken
into account individually in the estimation of e.s.d.'s in distances, angles
and torsion angles; correlations between e.s.d.'s in cell parameters are only
used when they are defined by crystal symmetry. An approximate (isotropic)
treatment of cell e.s.d.'s is used for estimating e.s.d.'s involving l.s.
planes.
;
loop_
    _geom_bond_atom_site_label_1
    _geom_bond_atom_site_label_2
    _geom_bond_site_symmetry_2
    _geom_bond_distance
    _geom_bond_publ_flag
    Fe1 N2 . 2.1157(18) ?
    Fe1 N1 . 2.1227(18) ?
    Fe1 Cl2 . 2.2408(8) ?
    Fe1 Cl1 . 2.2468(7) ?
    N1 C7 . 1.273(3) ?
    N1 C1 . 1.487(3) ?
    N2 C21 . 1.272(3) ?
    N2 C2 . 1.496(3) ?
    N3 C9 . 1.417(3) ?
    N3 C14 . 1.422(3) ?
    N3 C20 . 1.459(3) ?
    N4 C23 . 1.406(3) ?
    N4 C28 . 1.419(3) ?
    N4 C34 . 1.450(3) ?
    C1 C6 . 1.523(3) ?
    C1 C2 . 1.539(3) ?
    C1 H1 . 0.9800 ?
    C2 C3 . 1.520(3) ?
    C2 H2 . 0.9800 ?
    C3 C4 . 1.523(4) ?
    C3 H3A . 0.9700 ?
    C3 H3B . 0.9700 ?
    C4 C5 . 1.505(4) ?
    C4 H4A . 0.9700 ?
    C4 H4B . 0.9700 ?
    C5 C6 . 1.521(4) ?
    C5 H5A . 0.9700 ?
    C5 H5B . 0.9700 ?
    C6 H6A . 0.9700 ?
    C6 H6B . 0.9700 ?
    C7 C8 . 1.467(3) ?
    C7 H7 . 0.9300 ?
    C8 C13 . 1.384(4) ?
    C8 C9 . 1.414(3) ?
    C9 C10 . 1.393(4) ?
    C10 C11 . 1.358(5) ?
    C10 H10 . 0.9300 ?
    C11 C12 . 1.370(5) ?
    C11 H11 . 0.9300 ?
    C12 C13 . 1.386(4) ?
    C12 H12 . 0.9300 ?
    C13 H13 . 0.9300 ?
    C14 C15 . 1.384(4) ?
    C14 C19 . 1.403(4) ?
    C15 C16 . 1.379(4) ?
    C15 H15 . 0.9300 ?
    C16 C17 . 1.369(6) ?
    C16 H16 . 0.9300 ?
    C17 C18 . 1.370(6) ?
    C17 H17 . 0.9300 ?
    C18 C19 . 1.387(5) ?
    C18 H18 . 0.9300 ?
    C19 H19 . 0.9300 ?
    C20 H20A . 0.9600 ?
    C20 H20B . 0.9600 ?
    C20 H20C . 0.9600 ?
    C21 C22 . 1.462(3) ?
    C21 H21 . 0.9300 ?
    C22 C27 . 1.400(4) ?
    C22 C23 . 1.413(3) ?
    C23 C24 . 1.391(3) ?
    C24 C25 . 1.368(4) ?
    C24 H24 . 0.9300 ?
    C25 C26 . 1.386(4) ?
    C25 H25 . 0.9300 ?
    C26 C27 . 1.378(4) ?
    C26 H26 . 0.9300 ?
    C27 H27 . 0.9300 ?
    C28 C29 . 1.381(3) ?
    C28 C33 . 1.396(4) ?
    C29 C30 . 1.394(4) ?
    C29 H29 . 0.9300 ?
    C30 C31 . 1.362(5) ?
    C30 H30 . 0.9300 ?
    C31 C32 . 1.379(5) ?
    C31 H31 . 0.9300 ?
    C32 C33 . 1.368(4) ?
    C32 H32 . 0.9300 ?
    C33 H33 . 0.9300 ?
    C34 H34A . 0.9600 ?
    C34 H34B . 0.9600 ?
    C34 H34C . 0.9600 ?
loop_
    _geom_angle_atom_site_label_1
    _geom_angle_atom_site_label_2
    _geom_angle_atom_site_label_3
    _geom_angle_site_symmetry_1
    _geom_angle_site_symmetry_3
    _geom_angle
    _geom_angle_publ_flag
    N2 Fe1 N1 . . 80.14(7) ?
    N2 Fe1 Cl2 . . 114.98(5) ?
    N1 Fe1 Cl2 . . 110.60(5) ?
    N2 Fe1 Cl1 . . 110.31(5) ?
    N1 Fe1 Cl1 . . 113.40(5) ?
    Cl2 Fe1 Cl1 . . 120.51(3) ?
    C7 N1 C1 . . 120.27(18) ?
    C7 N1 Fe1 . . 127.20(15) ?
    C1 N1 Fe1 . . 111.65(12) ?
    C21 N2 C2 . . 119.19(18) ?
    C21 N2 Fe1 . . 128.50(15) ?
    C2 N2 Fe1 . . 111.55(12) ?
    C9 N3 C14 . . 120.5(2) ?
    C9 N3 C20 . . 116.9(2) ?
    C14 N3 C20 . . 115.8(2) ?
    C23 N4 C28 . . 119.64(18) ?
    C23 N4 C34 . . 119.2(2) ?
    C28 N4 C34 . . 118.4(2) ?
    N1 C1 C6 . . 115.56(17) ?
    N1 C1 C2 . . 107.62(16) ?
    C6 C1 C2 . . 110.85(18) ?
    N1 C1 H1 . . 107.5 ?
    C6 C1 H1 . . 107.5 ?
    C2 C1 H1 . . 107.5 ?
    N2 C2 C3 . . 116.49(17) ?
    N2 C2 C1 . . 107.68(16) ?
    C3 C2 C1 . . 111.54(17) ?
    N2 C2 H2 . . 106.9 ?
    C3 C2 H2 . . 106.9 ?
    C1 C2 H2 . . 106.9 ?
    C2 C3 C4 . . 110.92(19) ?
    C2 C3 H3A . . 109.5 ?
    C4 C3 H3A . . 109.5 ?
    C2 C3 H3B . . 109.5 ?
    C4 C3 H3B . . 109.5 ?
    H3A C3 H3B . . 108.0 ?
    C5 C4 C3 . . 110.7(2) ?
    C5 C4 H4A . . 109.5 ?
    C3 C4 H4A . . 109.5 ?
    C5 C4 H4B . . 109.5 ?
    C3 C4 H4B . . 109.5 ?
    H4A C4 H4B . . 108.1 ?
    C4 C5 C6 . . 110.7(2) ?
    C4 C5 H5A . . 109.5 ?
    C6 C5 H5A . . 109.5 ?
    C4 C5 H5B . . 109.5 ?
    C6 C5 H5B . . 109.5 ?
    H5A C5 H5B . . 108.1 ?
    C5 C6 C1 . . 111.74(19) ?
    C5 C6 H6A . . 109.3 ?
    C1 C6 H6A . . 109.3 ?
    C5 C6 H6B . . 109.3 ?
    C1 C6 H6B . . 109.3 ?
    H6A C6 H6B . . 107.9 ?
    N1 C7 C8 . . 124.2(2) ?
    N1 C7 H7 . . 117.9 ?
    C8 C7 H7 . . 117.9 ?
    C13 C8 C9 . . 119.4(2) ?
    C13 C8 C7 . . 120.5(2) ?
    C9 C8 C7 . . 120.0(2) ?
    C10 C9 C8 . . 117.7(3) ?
    C10 C9 N3 . . 122.4(2) ?
    C8 C9 N3 . . 119.9(2) ?
    C11 C10 C9 . . 121.7(3) ?
    C11 C10 H10 . . 119.1 ?
    C9 C10 H10 . . 119.1 ?
    C10 C11 C12 . . 121.1(3) ?
    C10 C11 H11 . . 119.5 ?
    C12 C11 H11 . . 119.5 ?
    C11 C12 C13 . . 118.9(3) ?
    C11 C12 H12 . . 120.6 ?
    C13 C12 H12 . . 120.6 ?
    C8 C13 C12 . . 121.2(3) ?
    C8 C13 H13 . . 119.4 ?
    C12 C13 H13 . . 119.4 ?
    C15 C14 C19 . . 119.2(3) ?
    C15 C14 N3 . . 121.7(3) ?
    C19 C14 N3 . . 119.2(3) ?
    C16 C15 C14 . . 120.0(3) ?
    C16 C15 H15 . . 120.0 ?
    C14 C15 H15 . . 120.0 ?
    C17 C16 C15 . . 120.8(3) ?
    C17 C16 H16 . . 119.6 ?
    C15 C16 H16 . . 119.6 ?
    C16 C17 C18 . . 120.1(3) ?
    C16 C17 H17 . . 119.9 ?
    C18 C17 H17 . . 120.0 ?
    C17 C18 C19 . . 120.3(4) ?
    C17 C18 H18 . . 119.8 ?
    C19 C18 H18 . . 119.8 ?
    C18 C19 C14 . . 119.6(3) ?
    C18 C19 H19 . . 120.2 ?
    C14 C19 H19 . . 120.2 ?
    N3 C20 H20A . . 109.5 ?
    N3 C20 H20B . . 109.5 ?
    H20A C20 H20B . . 109.5 ?
    N3 C20 H20C . . 109.5 ?
    H20A C20 H20C . . 109.5 ?
    H20B C20 H20C . . 109.5 ?
    N2 C21 C22 . . 125.3(2) ?
    N2 C21 H21 . . 117.4 ?
    C22 C21 H21 . . 117.4 ?
    C27 C22 C23 . . 118.9(2) ?
    C27 C22 C21 . . 121.7(2) ?
    C23 C22 C21 . . 118.9(2) ?
    C24 C23 N4 . . 122.5(2) ?
    C24 C23 C22 . . 118.9(2) ?
    N4 C23 C22 . . 118.6(2) ?
    C25 C24 C23 . . 120.6(2) ?
    C25 C24 H24 . . 119.7 ?
    C23 C24 H24 . . 119.7 ?
    C24 C25 C26 . . 121.5(2) ?
    C24 C25 H25 . . 119.3 ?
    C26 C25 H25 . . 119.3 ?
    C27 C26 C25 . . 118.7(2) ?
    C27 C26 H26 . . 120.7 ?
    C25 C26 H26 . . 120.7 ?
    C26 C27 C22 . . 121.3(2) ?
    C26 C27 H27 . . 119.3 ?
    C22 C27 H27 . . 119.3 ?
    C29 C28 C33 . . 118.6(2) ?
    C29 C28 N4 . . 121.3(2) ?
    C33 C28 N4 . . 120.1(2) ?
    C28 C29 C30 . . 120.3(3) ?
    C28 C29 H29 . . 119.9 ?
    C30 C29 H29 . . 119.9 ?
    C31 C30 C29 . . 120.5(3) ?
    C31 C30 H30 . . 119.7 ?
    C29 C30 H30 . . 119.7 ?
    C30 C31 C32 . . 119.3(3) ?
    C30 C31 H31 . . 120.3 ?
    C32 C31 H31 . . 120.3 ?
    C33 C32 C31 . . 121.1(3) ?
    C33 C32 H32 . . 119.5 ?
    C31 C32 H32 . . 119.5 ?
    C32 C33 C28 . . 120.2(3) ?
    C32 C33 H33 . . 119.9 ?
    C28 C33 H33 . . 119.9 ?
    N4 C34 H34A . . 109.5 ?
    N4 C34 H34B . . 109.5 ?
    H34A C34 H34B . . 109.5 ?
    N4 C34 H34C . . 109.5 ?
    H34A C34 H34C . . 109.5 ?
    H34B C34 H34C . . 109.5 ?
loop_
    _platon_squeeze_void_nr
    _platon_squeeze_void_average_x
    _platon_squeeze_void_average_y
    _platon_squeeze_void_average_z
    _platon_squeeze_void_volume
    _platon_squeeze_void_count_electrons
    _platon_squeeze_void_content
    1 0.005 0.250 0.000 280 13 ' '
    2 -0.051 0.750 0.500 280 13 ' '
    3 0.220 0.387 0.790 17 0 ' '
    4 0.279 0.613 0.290 17 0 ' '
    5 0.720 0.113 0.210 17 0 ' '
    6 0.779 0.887 0.710 17 0 ' '
