# Supplementary material for: {(1R,2R)-N,N′-Bis[2-(N-methyl­anilino)benzyl­idene]cyclo­hexane-1,2-diamine-κ2 N,N′}dichloridoiron(II)
Source: Acta Crystallogr Sect E Struct Rep Online. 2011 Dec 17;68(Pt 1):m64. doi: 10.1107/S1600536811053773 (PMC3254328; doi:10.1107/S1600536811053773)
Supplement: Supplementary file 2 [file e-68-00m64-Isup2.hkl]

# 
# h,k,l, Fc-squared, Fo-squared, sigma(Fo-squared) and status flag 
# 
data_I
_shelx_title ' zyy in P2(1)2(1)2(1)' 
_shelx_refln_list_code          4 
_shelx_F_calc_maximum      205.09 
_exptl_crystal_F_000      1312.00 
_reflns_d_resolution_high  0.7701 
 
loop_ 
 _symmetry_equiv_pos_as_xyz 
 'x, y, z' 
 '-x+1/2, -y, z+1/2' 
 '-x, y+1/2, -z+1/2' 
 'x+1/2, -y+1/2, -z' 
 
_cell_length_a    13.0395 
_cell_length_b    13.2283 
_cell_length_c    20.6018 
_cell_angle_alpha  90.000 
_cell_angle_beta   90.000 
_cell_angle_gamma  90.000 
 
_shelx_F_squared_multiplier     1.000 
 
loop_ 
 _refln_index_h 
 _refln_index_k 
 _refln_index_l 
 _refln_F_squared_calc 
 _refln_F_squared_meas 
 _refln_F_squared_sigma 
 _refln_observed_status 
   2   0   0    30200.16    31853.67   2428.45 o 
   4   0   0      822.97      848.82     17.92 o 
   6   0   0     2135.89     2382.00     49.17 o 
   8   0   0     5043.58     4958.48     99.39 o 
  10   0   0       27.79       30.86      7.90 o 
  12   0   0       13.21       24.79      8.41 o 
  14   0   0       48.45       38.55     10.24 o 
  16   0   0      121.67      124.35     29.31 o 
   3   1   0    23981.70    23736.45    639.40 o 
   4   1   0    14009.11    13902.69    366.32 o 
   5   1   0     2455.23     2429.31     30.82 o 
   6   1   0      253.63      283.71      7.53 o 
   7   1   0     5146.07     5498.60     80.38 o 
   8   1   0       12.97        8.99      4.37 o 
   9   1   0     1895.07     1936.14     26.30 o 
  10   1   0       51.77       56.86      5.48 o 
  11   1   0     1765.29     1741.43     29.08 o 
  12   1   0        0.32        6.61      4.24 o 
  13   1   0      111.15      107.11     12.94 o 
  14   1   0      164.44      180.32     13.94 o 
  15   1   0       53.95       46.62      8.15 o 
  16   1   0       43.44       46.74      8.92 o 
   1   2   0    10410.31    11939.83    244.77 o 
   2   2   0     5671.88     6144.99    124.13 o 
   3   2   0     8944.77     8848.83    102.88 o 
   4   2   0      108.89      110.30      5.76 o 
   5   2   0       69.44       61.68      3.09 o 
   6   2   0       29.94       11.66      7.59 o 
   7   2   0     4048.89     3737.93     70.00 o 
   8   2   0      574.35      566.97     10.78 o 
   9   2   0      554.18      601.91     13.82 o 
  10   2   0       18.06       12.15      4.80 o 
  11   2   0      546.52      560.62     12.78 o 
  12   2   0       62.86       47.89      7.52 o 
  13   2   0      599.13      562.98     14.86 o 
  14   2   0       20.46       14.54      5.27 o 
  15   2   0      124.36      143.56     12.49 o 
  16   2   0        5.21       21.14      7.14 o 
   2   3   0    22941.39    23216.89    766.42 o 
   3   3   0     2547.71     2378.84     20.38 o 
   4   3   0      663.43      596.99     11.81 o 
   5   3   0     2567.93     2898.26     55.43 o 
   6   3   0    11884.77    11562.72    258.88 o 
   7   3   0       91.43       76.95      4.49 o 
   8   3   0      299.04      355.07     12.31 o 
   9   3   0      618.58      510.54     11.90 o 
  10   3   0      632.59      680.44     16.56 o 
  11   3   0      130.99      138.42     10.30 o 
  12   3   0      646.00      636.94     12.89 o 
  13   3   0       22.98       19.01      6.97 o 
  14   3   0       27.72       18.19      6.88 o 
  15   3   0        7.17        4.29      4.79 o 
  16   3   0       31.86       12.19     12.76 o 
   0   4   0     9220.96     9960.81    384.10 o 
   2   4   0      583.79      622.76     12.09 o 
   3   4   0      424.93      429.25      8.65 o 
   4   4   0      487.92      523.15      6.52 o 
   5   4   0       45.90       37.41      4.85 o 
   6   4   0      407.35      356.92     12.00 o 
   7   4   0     6516.59     6293.25    110.20 o 
   8   4   0      469.73      582.77     10.29 o 
   9   4   0       74.21       77.45      6.41 o 
  10   4   0       21.36       23.52      7.27 o 
  11   4   0      390.21      397.88     10.30 o 
  12   4   0       76.48       75.80      5.65 o 
  13   4   0      126.18      132.96      7.05 o 
  14   4   0      113.22      126.61     12.51 o 
  15   4   0       38.27       37.42      8.78 o 
  16   4   0        0.78        0.00     10.85 o 
   2   5   0     4941.09     4859.41     38.59 o 
   3   5   0     3676.46     3547.86     52.57 o 
   4   5   0     1436.12     1386.75     13.74 o 
   5   5   0     1517.60     1387.33     26.47 o 
   6   5   0     2362.38     2407.27     41.73 o 
   7   5   0      283.66      284.37      7.62 o 
   8   5   0        0.00        7.42      3.71 o 
   9   5   0       10.01        5.46      2.80 o 
  10   5   0      109.95      123.37      6.44 o 
  11   5   0       54.34       62.72      4.65 o 
  12   5   0       53.98       55.95      6.24 o 
  13   5   0      186.59      174.56      7.71 o 
  14   5   0        5.16        8.50      8.14 o 
  15   5   0        4.50        4.68     13.15 o 
  16   5   0       15.82       16.67     15.14 o 
   0   6   0     3867.78     3893.32    102.96 o 
   1   6   0      742.60      824.96      7.03 o 
   2   6   0     6152.11     6172.32     87.95 o 
   3   6   0     1707.29     1776.55     18.20 o 
   4   6   0      375.37      445.76     21.18 o 
   5   6   0       25.67       31.21      3.89 o 
   6   6   0     1171.96     1073.95     14.75 o 
   7   6   0      300.43      320.62     13.12 o 
   8   6   0      593.74      548.96     24.31 o 
   9   6   0      128.22      147.73      6.03 o 
  10   6   0        0.54        2.42      3.39 o 
  11   6   0       72.16       68.69      4.16 o 
  12   6   0        9.44        6.18      3.75 o 
  13   6   0        0.33        3.58      9.96 o 
  14   6   0      107.93      152.81     30.48 o 
  15   6   0       79.38       98.44     27.39 o 
   1   7   0       18.72       19.77      4.87 o 
   2   7   0     3062.49     3072.32     45.51 o 
   3   7   0     2184.87     2052.02     20.69 o 
   4   7   0      242.75      289.92      7.89 o 
   5   7   0     1064.27     1213.61     12.97 o 
   6   7   0      484.78      489.17      9.32 o 
   7   7   0      162.88      167.75     18.81 o 
   8   7   0       16.86       32.85     13.39 o 
   9   7   0      639.45      576.93     30.72 o 
  10   7   0       43.30       40.57     20.18 o 
  11   7   0      295.62      291.82     36.25 o 
  12   7   0        0.49        8.35     11.33 o 
  13   7   0      217.16      192.97     34.19 o 
  14   7   0       17.96       39.54     23.89 o 
  15   7   0       18.10        0.21     33.98 o 
   0   8   0     1943.21     1682.87     34.00 o 
   1   8   0      458.46      363.51     11.79 o 
   2   8   0     1048.99     1031.48     19.54 o 
   3   8   0      924.85      877.56     14.84 o 
   4   8   0       76.65       92.61      7.86 o 
   5   8   0      159.62      174.96      7.43 o 
   6   8   0       79.89       82.86      6.62 o 
   7   8   0       84.29       12.09     31.23 o 
   8   8   0      411.32      427.55     28.32 o 
   9   8   0        2.76       10.86     15.23 o 
  10   8   0       57.47       67.03     27.49 o 
  11   8   0       69.11       95.76     27.60 o 
  12   8   0       29.53       16.69      8.86 o 
  13   8   0       14.40       10.71     37.69 o 
  14   8   0      142.74      126.45     34.39 o 
   1   9   0      348.26      346.19     15.52 o 
   2   9   0      113.56      129.36      7.05 o 
   3   9   0      527.76      565.53     13.95 o 
   4   9   0      850.29      838.80     15.79 o 
   5   9   0      246.12      216.00      8.18 o 
   6   9   0      169.12      171.07      5.05 o 
   7   9   0       86.28       91.94     12.16 o 
   8   9   0      378.01      389.25     14.32 o 
   9   9   0      484.21      464.28     39.98 o 
  10   9   0      243.82      229.89     25.91 o 
  11   9   0       64.63       30.71     46.23 o 
  12   9   0      147.68      195.23     36.66 o 
  13   9   0      182.93      137.16     34.80 o 
  14   9   0       17.19       41.19     28.63 o 
   0  10   0      121.95      182.84     13.03 o 
   1  10   0     4124.36     4083.50     61.61 o 
   2  10   0      425.67      412.81     11.82 o 
   3  10   0      396.13      417.38     11.95 o 
   4  10   0        0.75        3.21      5.55 o 
   5  10   0      106.41       92.31      7.02 o 
   6  10   0      161.97      165.25     11.98 o 
   7  10   0      506.17      540.36     23.78 o 
   8  10   0       69.20       66.00     10.69 o 
   9  10   0       36.37       29.59      7.68 o 
  10  10   0       42.48       58.46      8.05 o 
  11  10   0       70.94       66.11     29.86 o 
  12  10   0       25.20       35.22     26.98 o 
  13  10   0       38.14       23.07     26.36 o 
   1  11   0      573.72      572.67     15.39 o 
   2  11   0      326.73      336.88     10.87 o 
   3  11   0      119.23      129.39      8.51 o 
   4  11   0      912.62      903.86     18.36 o 
   5  11   0        5.12       23.85      5.81 o 
   6  11   0      367.29      374.52     12.79 o 
   7  11   0       10.86        2.70      2.29 o 
   8  11   0        1.90        5.35      9.17 o 
   9  11   0        0.05       11.61      8.70 o 
  10  11   0       24.35       38.23     18.92 o 
  11  11   0        1.82        0.00     24.51 o 
  12  11   0      152.45      184.73     42.01 o 
   0  12   0       10.61       18.84     18.64 o 
   1  12   0      274.42      266.96     16.75 o 
   2  12   0      299.08      336.84     15.47 o 
   3  12   0      236.52      219.71     14.50 o 
   4  12   0        1.27        1.56      8.22 o 
   5  12   0      160.15      202.72     15.69 o 
   6  12   0       19.40       35.44      6.71 o 
   7  12   0      623.57      641.30     26.65 o 
   8  12   0      162.97      176.90     19.22 o 
   9  12   0      116.29      106.57     15.39 o 
  10  12   0        1.45        0.00     17.91 o 
  11  12   0       64.44       65.90     32.13 o 
  12  12   0       38.90       48.60     32.13 o 
   1  13   0      570.62      559.85     21.57 o 
   2  13   0        5.12        7.81      7.61 o 
   3  13   0      520.57      456.12     20.13 o 
   4  13   0      210.38      255.05     19.24 o 
   5  13   0      392.06      385.70     28.24 o 
   6  13   0        0.52        4.63      4.47 o 
   7  13   0       30.07       31.11     18.79 o 
   8  13   0        1.72        2.55     10.18 o 
   9  13   0       16.75       28.33     24.80 o 
  10  13   0       13.99       24.95     25.20 o 
  11  13   0       15.36        0.00     42.22 o 
   0  14   0      122.36      178.39     45.41 o 
   1  14   0       23.60       28.48      9.71 o 
   2  14   0        1.98        8.78      8.09 o 
   3  14   0       50.95       52.96      8.85 o 
   4  14   0        2.10        8.49      6.69 o 
   5  14   0       67.96       53.72     10.78 o 
   6  14   0      221.13      222.45     26.32 o 
   7  14   0        0.14        3.86     11.50 o 
   8  14   0      140.05      126.81     27.38 o 
   9  14   0        0.05        2.59     20.24 o 
   1  15   0       19.99       28.46     11.39 o 
   2  15   0       38.67       32.90      9.67 o 
   3  15   0       63.36       58.17     15.19 o 
   4  15   0        1.60        2.34      7.50 o 
   5  15   0       96.82       98.64     14.20 o 
   6  15   0       33.98       23.90     12.44 o 
   7  15   0        1.99       10.81     12.67 o 
   8  15   0       41.84       40.57     31.92 o 
   0  16   0        9.52       13.54     13.16 o 
   1  16   0      226.23      237.07     20.24 o 
   2  16   0        0.26        6.14      9.09 o 
   3  16   0        7.45       11.56      8.78 o 
   4  16   0       15.56       12.35     12.06 o 
   5  16   0        7.66       12.48     10.94 o 
   6  16   0       14.70       13.59     13.80 o 
   1  17   0       14.38       14.12     10.69 o 
   2  17   0       66.29       59.38     12.96 o 
   3   0   1     3668.29     3674.02     30.38 o 
   4   0   1     4756.40     4880.93     61.79 o 
   5   0   1      713.13      816.38     16.88 o 
   6   0   1      420.86      458.13     12.82 o 
   7   0   1      104.56      126.20     10.07 o 
   8   0   1     1679.03     1770.54     26.87 o 
   9   0   1      126.62      125.42      6.73 o 
  10   0   1     2501.16     2434.33     38.84 o 
  11   0   1        2.55       12.17      4.92 o 
  12   0   1      347.01      316.29     10.52 o 
  13   0   1       80.70       57.06      6.31 o 
  14   0   1      354.29      371.31     14.78 o 
  15   0   1        1.56        3.88      5.26 o 
  16   0   1        6.89        3.33      6.91 o 
 -16   1   1       76.10       52.90     10.99 o 
 -15   1   1      102.02      112.54      9.49 o 
 -14   1   1       65.14       58.94      8.08 o 
 -13   1   1       29.57       26.02      5.77 o 
 -12   1   1      275.65      275.78      9.78 o 
 -11   1   1      165.54      177.79      9.94 o 
 -10   1   1        1.20        3.42      4.02 o 
  -9   1   1     1742.84     1727.31     26.46 o 
  -8   1   1      451.85      399.60     14.65 o 
  -7   1   1     1243.30     1124.58     26.42 o 
  -6   1   1     1223.05     1157.19     23.78 o 
  -5   1   1     3030.24     3097.11     82.59 o 
  -4   1   1     1706.43     1748.36     28.66 o 
  -3   1   1     2248.89     2322.72     40.92 o 
  -2   1   1    13988.14    12697.97    209.64 o 
   2   1   1    14075.13    12882.26    179.86 o 
   3   1   1     2102.76     2194.91     27.29 o 
   4   1   1     1719.02     1769.66     21.93 o 
   5   1   1     3136.83     3076.37     45.54 o 
   6   1   1     1239.23     1188.64     24.21 o 
   7   1   1     1347.41     1226.00     14.75 o 
   8   1   1      486.02      434.97      9.25 o 
   9   1   1     1674.95     1657.47     28.21 o 
  10   1   1        3.33        8.68      4.45 o 
  11   1   1      158.40      151.84     10.49 o 
  12   1   1      257.74      255.39     11.54 o 
  13   1   1       32.18       42.59      6.54 o 
  14   1   1       60.87       63.05      6.99 o 
  15   1   1       92.88       82.20     10.02 o 
  16   1   1       82.48       76.05     10.25 o 
 -16   2   1       37.39       32.30     11.09 o 
 -15   2   1       36.31       34.41      6.86 o 
 -14   2   1      120.77      141.54      7.97 o 
 -13   2   1      145.06      132.65      9.05 o 
 -12   2   1      191.18      194.00     10.50 o 
 -11   2   1      447.79      451.48     11.98 o 
 -10   2   1     2559.68     2630.77     48.24 o 
  -9   2   1      283.55      322.85     15.74 o 
  -8   2   1        8.42        6.75      5.14 o 
  -7   2   1     1759.70     1529.06     45.62 o 
  -6   2   1     3011.71     3292.90     56.01 o 
  -5   2   1     1029.51     1040.66     28.40 o 
  -4   2   1     1041.41     1067.94     12.03 o 
  -3   2   1    16423.71    16512.12    427.12 o 
  -2   2   1     1713.34     1895.88     44.38 o 
  -1   2   1      392.66      367.92      7.74 o 
   0   2   1    11490.00    10838.90    146.73 o 
   1   2   1      331.95      362.25     10.71 o 
   2   2   1     1448.37     1704.41     27.60 o 
   3   2   1    15391.52    15232.18    309.98 o 
   4   2   1     1174.57     1225.40     12.14 o 
   5   2   1      983.93     1012.53     15.64 o 
   6   2   1     3155.49     3433.08     37.41 o 
   7   2   1     1790.96     1605.60     20.65 o 
   8   2   1        3.76        9.64      3.61 o 
   9   2   1      226.23      226.69     10.30 o 
  10   2   1     2566.76     2618.00     39.09 o 
  11   2   1      404.44      402.15     13.75 o 
  12   2   1      218.79      211.49      8.13 o 
  13   2   1      136.06      133.49      8.47 o 
  14   2   1      105.01       91.76      9.56 o 
  15   2   1       34.24       26.66      8.45 o 
  16   2   1       33.22       28.00      6.99 o 
 -16   3   1       53.29       60.97     13.98 o 
 -15   3   1       97.80      106.25     11.06 o 
 -14   3   1      212.02      226.24     10.51 o 
 -13   3   1      203.18      210.36      9.75 o 
 -12   3   1      120.81      125.34      7.80 o 
 -11   3   1        3.01        5.25      4.67 o 
 -10   3   1      289.24      279.66     11.00 o 
  -9   3   1      156.98      194.43      8.30 o 
  -8   3   1     2871.20     2807.47     56.84 o 
  -7   3   1      643.37      618.67     15.34 o 
  -6   3   1     8905.60     9338.44    223.28 o 
  -5   3   1     2266.31     2112.48     36.58 o 
  -4   3   1      540.38      505.09     10.77 o 
  -3   3   1     1338.70     1230.64     63.00 o 
   3   3   1     1223.86     1144.33     52.86 o 
   4   3   1      532.79      487.03     12.17 o 
   5   3   1     2354.96     2206.56     25.52 o 
   6   3   1     9434.23     9980.17    180.77 o 
   7   3   1      584.91      567.37     10.99 o 
   8   3   1     2847.58     2844.31     35.41 o 
   9   3   1      155.38      175.33     17.33 o 
  10   3   1      244.54      245.93      8.48 o 
  11   3   1        1.41        1.01      3.53 o 
  12   3   1      135.84      126.52      7.82 o 
  13   3   1      214.08      206.69      8.54 o 
  14   3   1      197.05      196.57     16.33 o 
  15   3   1       92.07       73.15      8.30 o 
  16   3   1       54.77       43.10     17.02 o 
 -16   4   1        8.00        0.00     14.35 o 
 -15   4   1        8.78       12.14      8.59 o 
 -14   4   1      201.03      180.21      9.61 o 
 -13   4   1      103.46       94.93      8.17 o 
 -12   4   1       54.87       66.88      6.56 o 
 -11   4   1      343.12      367.06     13.67 o 
 -10   4   1      703.69      736.78     17.96 o 
  -9   4   1      250.79      259.20      7.58 o 
  -8   4   1      318.05      327.97     30.46 o 
  -7   4   1     2181.12     2318.34     43.95 o 
  -6   4   1     1320.64     1372.16     22.11 o 
  -5   4   1    10909.74    11162.82    203.11 o 
  -4   4   1     2173.04     2038.23     28.35 o 
  -3   4   1    10028.34     9623.79    136.41 o 
  -2   4   1      974.06     1040.58     30.44 o 
  -1   4   1     4208.93     3699.88     32.64 o 
   1   4   1     4329.00     3807.12     33.88 o 
   2   4   1      932.56      982.12     26.70 o 
   3   4   1     9452.59     8991.11    116.62 o 
   4   4   1     2115.83     1848.79     77.33 o 
   5   4   1    10948.68    11317.52    145.19 o 
   6   4   1     1321.26     1376.52     14.87 o 
   7   4   1     2196.85     2340.06     32.13 o 
   8   4   1      304.71      287.07      8.28 o 
   9   4   1      211.76      223.40      5.60 o 
  10   4   1      682.50      696.70     15.07 o 
  11   4   1      416.68      382.75     15.60 o 
  12   4   1       54.32       70.49      9.58 o 
  13   4   1      107.01      117.40      7.28 o 
  14   4   1      203.10      190.13     10.95 o 
  15   4   1        8.71        8.01     10.99 o 
  16   4   1       10.47       11.29     12.04 o 
 -16   5   1       54.19       59.58     20.04 o 
 -15   5   1       37.91       34.52     24.10 o 
 -14   5   1      136.58      168.55     16.34 o 
 -13   5   1      256.68      266.70     10.23 o 
 -12   5   1      189.95      190.79     16.00 o 
 -11   5   1       35.50       46.74      6.74 o 
 -10   5   1        8.86       10.30      6.21 o 
  -9   5   1      192.98      165.89     15.14 o 
  -8   5   1     1404.79     1379.64     29.14 o 
  -7   5   1     1264.64     1346.77     33.80 o 
  -6   5   1     1385.47     1257.21     24.06 o 
  -5   5   1     4218.74     4373.32     72.11 o 
  -4   5   1      145.60      152.19      5.66 o 
  -3   5   1     2037.51     1922.57     31.41 o 
  -1   5   1     2097.24     2206.23     28.84 o 
   0   5   1     5183.32     5184.67     32.50 o 
   1   5   1     1876.51     1958.83     25.57 o 
   3   5   1     1953.08     1828.93     24.27 o 
   4   5   1      152.03      171.65      3.55 o 
   5   5   1     4088.20     4346.35     64.18 o 
   6   5   1     1456.27     1339.96     19.49 o 
   7   5   1     1270.06     1324.42     17.08 o 
   8   5   1     1305.32     1261.76     17.37 o 
   9   5   1      170.47      163.26      6.38 o 
  10   5   1       18.11       18.48      4.07 o 
  11   5   1       32.27       47.49      3.83 o 
  12   5   1      205.21      198.21     14.30 o 
  13   5   1      265.22      267.53     10.34 o 
  14   5   1      112.72      137.15     35.24 o 
  15   5   1       48.14       38.20     16.58 o 
  16   5   1       56.74       52.92     20.98 o 
 -15   6   1        0.16        0.21     33.98 o 
 -14   6   1       86.23       82.65     18.64 o 
 -13   6   1      195.32      207.99     10.58 o 
 -12   6   1      611.71      644.47     15.96 o 
 -11   6   1       43.71       48.06      5.32 o 
 -10   6   1      108.72      110.57     11.75 o 
  -9   6   1      355.88      352.37     13.96 o 
  -8   6   1      571.88      578.44     12.05 o 
  -7   6   1      778.62      801.55     19.34 o 
  -6   6   1      485.82      487.43      8.83 o 
  -5   6   1      235.45      194.99     10.63 o 
  -4   6   1     4780.15     4623.65     78.76 o 
  -3   6   1      988.14      944.13     14.84 o 
  -2   6   1      668.27      619.32     15.65 o 
  -1   6   1     1705.22     1764.74     28.90 o 
   0   6   1       19.85       25.67      4.88 o 
   1   6   1     1591.20     1635.89     25.92 o 
   2   6   1      794.55      727.56     14.43 o 
   3   6   1     1121.36     1078.65     14.98 o 
   4   6   1     4975.32     4793.39     68.82 o 
   5   6   1      276.84      226.39     15.77 o 
   6   6   1      475.02      368.50     30.80 o 
   7   6   1      790.92      813.44     29.31 o 
   8   6   1      599.53      584.82     32.09 o 
   9   6   1      333.44      367.94     47.68 o 
  10   6   1       77.99       86.95     15.98 o 
  11   6   1       55.99       62.65      5.07 o 
  12   6   1      569.71      565.85      9.61 o 
  13   6   1      177.97      188.19     18.64 o 
  14   6   1       98.01       90.41     26.77 o 
  15   6   1        0.54       24.41     28.13 o 
 -15   7   1      121.65      204.50     32.74 o 
 -14   7   1        7.51        0.00     19.98 o 
 -13   7   1      120.12      118.35     18.70 o 
 -12   7   1      147.83      132.72     10.12 o 
 -11   7   1      350.06      314.64     12.08 o 
 -10   7   1      208.68      210.21     20.55 o 
  -9   7   1      232.73      236.00     16.70 o 
  -8   7   1      291.85      322.79     16.97 o 
  -7   7   1     1308.82     1288.08     23.35 o 
  -6   7   1      331.84      341.57      9.47 o 
  -5   7   1      913.94      792.98     12.44 o 
  -4   7   1      408.21      376.50      9.64 o 
  -3   7   1     1589.58     1589.66     25.83 o 
  -2   7   1      693.44      701.98     11.61 o 
  -1   7   1     2352.15     2234.43     18.60 o 
   0   7   1      167.71      166.15      7.44 o 
   1   7   1     2442.22     2388.14     20.77 o 
   2   7   1      648.19      642.59     10.31 o 
   3   7   1     1606.41     1611.83     17.10 o 
   4   7   1      382.95      360.19      8.25 o 
   5   7   1      899.59      767.88     15.06 o 
   6   7   1      341.69      370.57     10.22 o 
   7   7   1     1323.71     1230.86     35.51 o 
   8   7   1      277.85      331.01     27.36 o 
   9   7   1      281.88      297.55     38.51 o 
  10   7   1      196.59      183.99     21.18 o 
  11   7   1      350.70      333.93     35.52 o 
  12   7   1      139.16      142.60     12.87 o 
  13   7   1      122.48      156.10     50.46 o 
  14   7   1        8.67       14.21     20.18 o 
  15   7   1      114.70       89.78     23.65 o 
 -14   8   1       54.43       40.78     26.98 o 
 -13   8   1       90.64       99.68     28.63 o 
 -12   8   1      460.10      487.05     48.19 o 
 -11   8   1      293.72      340.83     38.92 o 
 -10   8   1      254.49      306.23     34.60 o 
  -9   8   1       45.49       49.54     13.03 o 
  -8   8   1      195.56      161.66     12.38 o 
  -7   8   1      938.10      940.42     21.57 o 
  -6   8   1      239.01      213.23     11.45 o 
  -5   8   1      124.04      111.71      6.06 o 
  -4   8   1     2121.65     2172.93     33.88 o 
  -3   8   1      166.84      179.49      7.91 o 
  -2   8   1     1140.67     1298.15     17.63 o 
  -1   8   1      720.65      746.98     10.32 o 
   0   8   1      512.34      506.57     11.76 o 
   1   8   1      661.45      685.32     13.02 o 
   2   8   1     1223.76     1403.84     18.44 o 
   3   8   1      175.15      168.14      7.33 o 
   4   8   1     2295.53     2322.50     30.43 o 
   5   8   1      101.01       97.03      6.56 o 
   6   8   1      231.07      232.97      6.86 o 
   7   8   1      964.35      892.29     51.17 o 
   8   8   1      179.75      168.17      9.35 o 
   9   8   1       57.66       23.37     22.30 o 
  10   8   1      255.14      235.11     24.97 o 
  11   8   1      267.05      300.31     28.40 o 
  12   8   1      476.36      424.65     48.81 o 
  13   8   1       96.05       87.11     29.66 o 
  14   8   1       49.74       65.70     27.60 o 
 -14   9   1       98.45       49.63     51.90 o 
 -13   9   1       21.43        0.21     22.45 o 
 -12   9   1       38.54       42.42     26.98 o 
 -11   9   1       61.69       43.66     27.18 o 
 -10   9   1      156.77      144.36     31.71 o 
  -9   9   1       11.65       13.61     13.69 o 
  -8   9   1      342.83      298.17     20.59 o 
  -7   9   1      645.68      593.52     36.23 o 
  -6   9   1      239.73      244.27     11.68 o 
  -5   9   1       58.27       73.24      5.17 o 
  -4   9   1      193.67      190.57      6.63 o 
  -3   9   1      683.71      700.16     15.37 o 
  -2   9   1     2259.16     2232.14     34.34 o 
  -1   9   1     2605.59     2593.24     60.25 o 
   0   9   1      858.04      844.12     17.56 o 
   1   9   1     2648.89     2686.07     46.38 o 
   2   9   1     2360.82     2319.05     31.02 o 
   3   9   1      746.28      735.10     13.18 o 
   4   9   1      182.71      203.99     11.21 o 
   5   9   1       42.63       56.38      7.06 o 
   6   9   1      281.38      275.06      8.16 o 
   7   9   1      554.04      538.36     25.44 o 
   8   9   1      407.58      339.80     24.12 o 
   9   9   1        4.93        8.35      4.98 o 
  10   9   1      144.72      144.03     12.25 o 
  11   9   1       70.45       72.60     10.22 o 
  12   9   1       32.34       65.49     26.98 o 
  13   9   1       27.23       19.56     38.10 o 
  14   9   1       97.29       88.97     32.54 o 
 -13  10   1      105.52      100.50     36.04 o 
 -12  10   1       30.45       12.56     24.71 o 
 -11  10   1      235.21      244.85     14.79 o 
 -10  10   1       20.94       21.88     10.01 o 
  -9  10   1      284.41      303.28     31.39 o 
  -8  10   1       48.34       57.62     11.82 o 
  -7  10   1      668.71      670.16     18.57 o 
  -6  10   1      128.55      122.11      7.70 o 
  -5  10   1      702.96      732.55     13.00 o 
  -4  10   1       87.88      103.00      6.48 o 
  -3  10   1     1672.11     1576.60     25.71 o 
  -2  10   1      149.54      144.12      9.90 o 
  -1  10   1      192.44      198.72      9.27 o 
   0  10   1     1324.76     1203.89     27.07 o 
   1  10   1      183.05      205.57     17.34 o 
   2  10   1      169.78      179.51     11.73 o 
   3  10   1     1649.11     1564.13     29.30 o 
   4  10   1      102.46      104.17      6.90 o 
   5  10   1      604.46      616.03     22.00 o 
   6  10   1      117.86      125.25      9.79 o 
   7  10   1      678.04      704.08     23.61 o 
   8  10   1       42.92       51.87      8.89 o 
   9  10   1      272.89      268.03     16.34 o 
  10  10   1       18.25       23.47      8.84 o 
  11  10   1      227.14      248.40     29.91 o 
  12  10   1       34.06       30.69     25.12 o 
  13  10   1      104.25      117.80     35.83 o 
 -12  11   1        5.09       27.18     24.92 o 
 -11  11   1        9.64       15.24     23.89 o 
 -10  11   1      217.42      204.45     18.21 o 
  -9  11   1        0.15        7.77      9.10 o 
  -8  11   1      131.69      155.20     16.49 o 
  -7  11   1       82.82      104.72     14.15 o 
  -6  11   1      411.07      394.75     15.22 o 
  -5  11   1      338.20      328.10      8.86 o 
  -4  11   1       93.09       91.04      6.56 o 
  -3  11   1      111.20      104.83     10.19 o 
  -2  11   1      138.52      157.32     10.07 o 
  -1  11   1      249.19      268.42     19.67 o 
   0  11   1       85.80      127.63      9.62 o 
   1  11   1      249.87      272.75     11.61 o 
   2  11   1      139.31      170.59     11.90 o 
   3  11   1      124.13      125.05      8.38 o 
   4  11   1       93.22       93.28      9.27 o 
   5  11   1      324.46      332.40     18.02 o 
   6  11   1      399.85      405.14     13.58 o 
   7  11   1       75.14       61.79      7.04 o 
   8  11   1      137.47      146.44     18.35 o 
   9  11   1        0.64        9.03     10.91 o 
  10  11   1      231.07      257.72     34.12 o 
  11  11   1       12.48        7.41     17.18 o 
  12  11   1        3.71        0.00     25.54 o 
 -12  12   1       17.17        0.00     51.49 o 
 -11  12   1       19.01        0.00     43.45 o 
 -10  12   1       18.58        8.88     22.84 o 
  -9  12   1       13.46       17.92     11.10 o 
  -8  12   1      118.49      148.15     21.67 o 
  -7  12   1       38.64       46.57     10.53 o 
  -6  12   1      198.15      202.90     15.55 o 
  -5  12   1      504.32      507.13     37.33 o 
  -4  12   1      529.82      489.70     23.90 o 
  -3  12   1      420.94      432.43     20.34 o 
  -2  12   1      366.51      391.47     18.11 o 
  -1  12   1       38.04       41.46      7.52 o 
   0  12   1       21.72       20.55      8.47 o 
   1  12   1       33.22       23.71      9.35 o 
   2  12   1      396.72      419.27     15.38 o 
   3  12   1      431.17      466.77     16.79 o 
   4  12   1      503.57      490.66     18.42 o 
   5  12   1      516.22      532.54     18.26 o 
   6  12   1      195.84      202.03      8.96 o 
   7  12   1       33.36       30.13      6.54 o 
   8  12   1      107.08      104.03     10.89 o 
   9  12   1        9.91       15.58     16.74 o 
  10  12   1       18.70       33.87     22.92 o 
  11  12   1       18.51       19.90     19.67 o 
  12  12   1       15.57       50.87     30.69 o 
 -11  13   1        2.39        3.71     29.45 o 
 -10  13   1        6.51       10.18     19.59 o 
  -9  13   1      109.39      153.44     28.83 o 
  -8  13   1       30.79       45.17     14.55 o 
  -7  13   1      225.32      225.86     16.73 o 
  -6  13   1      268.41      253.76     18.41 o 
  -5  13   1      173.17      155.47     12.99 o 
  -4  13   1      106.01       97.71      8.11 o 
  -3  13   1        2.84        1.87      5.18 o 
  -2  13   1      218.27      202.82     16.53 o 
  -1  13   1       93.00       98.70     11.63 o 
   0  13   1       10.46        7.32      5.90 o 
   1  13   1      113.01      118.46      9.40 o 
   2  13   1      220.90      216.73     13.83 o 
   3  13   1        3.05        7.63      7.97 o 
   4  13   1      105.98      109.94      9.41 o 
   5  13   1      176.42      197.21     10.22 o 
   6  13   1      273.96      287.65     11.16 o 
   7  13   1      235.79      209.35     21.82 o 
   8  13   1       24.27       24.11      9.86 o 
   9  13   1      116.21      108.18     27.80 o 
  10  13   1        6.42       19.82     23.60 o 
  11  13   1        1.94       41.19     29.86 o 
  -9  14   1        5.77        5.44     17.18 o 
  -8  14   1        8.15        5.79     17.26 o 
  -7  14   1       15.63        5.83     15.39 o 
  -6  14   1      104.95      153.34     21.42 o 
  -5  14   1       47.70       33.88      7.57 o 
  -4  14   1      428.49      411.33     19.72 o 
  -3  14   1       22.03       23.02     10.66 o 
  -2  14   1      167.60      189.68     14.63 o 
  -1  14   1       30.72       15.56      8.99 o 
   0  14   1        2.35       15.04      8.70 o 
   1  14   1       35.77       33.74      9.22 o 
   2  14   1      188.55      230.58     13.56 o 
   3  14   1       20.17       17.68     10.50 o 
   4  14   1      445.52      448.65     20.91 o 
   5  14   1       48.64       46.53     12.37 o 
   6  14   1      102.74       92.84     18.48 o 
   7  14   1       13.88       22.20     12.39 o 
   8  14   1        6.98       19.79     18.49 o 
   9  14   1        7.62        5.46     16.89 o 
  -8  15   1       14.71       14.42     27.80 o 
  -7  15   1      140.83      129.14     23.25 o 
  -6  15   1       19.83       15.36     16.11 o 
  -5  15   1       31.34       12.24     16.70 o 
  -4  15   1       22.04       25.02      7.89 o 
  -3  15   1       93.53       82.10     10.69 o 
  -2  15   1       34.44       35.77     10.52 o 
  -1  15   1      144.40      180.91     21.04 o 
   0  15   1      171.16      182.67     14.64 o 
   1  15   1      150.71      165.98     15.38 o 
   2  15   1       30.74       40.48     12.51 o 
   3  15   1       92.62       79.71     10.92 o 
   4  15   1       17.94        8.75      9.71 o 
   5  15   1       34.68       28.07     12.96 o 
   6  15   1       17.68       15.50     23.37 o 
   7  15   1      125.01       71.73     81.96 o 
   8  15   1       16.81       14.30     19.87 o 
  -6  16   1        9.00        0.00     13.39 o 
  -5  16   1        0.73        6.64     10.69 o 
  -4  16   1       59.17       57.49     17.48 o 
  -3  16   1       15.41       18.62     13.14 o 
  -2  16   1       53.73       55.45     11.18 o 
  -1  16   1        3.68        1.53     10.49 o 
   0  16   1        0.40        8.36      8.86 o 
   1  16   1        4.76        1.50     10.39 o 
   2  16   1       57.40       59.69     11.20 o 
   3  16   1       24.63       17.33     11.18 o 
   4  16   1       68.15       40.96     18.78 o 
   5  16   1        0.86       13.86     13.41 o 
  -2  17   1       35.40       36.55     16.27 o 
  -1  17   1       15.22        2.65      9.34 o 
   0  17   1      203.13      216.67     16.87 o 
   1  17   1       14.90       21.73     10.78 o 
   2  17   1       38.80       25.27     25.32 o 
   2   0   2    11072.84    10874.18    233.30 o 
   3   0   2    12403.70    11197.68    154.32 o 
   4   0   2       52.35       44.33      2.78 o 
   5   0   2     1079.82     1122.31     20.09 o 
   6   0   2       73.08       69.97      5.43 o 
   7   0   2     6586.16     7115.49    143.55 o 
   8   0   2     1601.54     1536.54     26.59 o 
   9   0   2     1791.87     1870.15     29.50 o 
  10   0   2      134.73      154.26      9.35 o 
  11   0   2     1199.94     1286.77     21.53 o 
  12   0   2       12.50       11.54      5.14 o 
  13   0   2       82.43       81.39      8.36 o 
  14   0   2        2.97        5.23      5.17 o 
  15   0   2        1.09        9.01      6.22 o 
  16   0   2      108.80      106.75     10.88 o 
 -16   1   2        2.51        7.62      7.54 o 
 -15   1   2       55.88       53.73      8.61 o 
 -14   1   2       67.08       60.68      7.69 o 
 -13   1   2       39.39       40.53      6.66 o 
 -12   1   2      231.73      227.38     11.41 o 
 -11   1   2      730.01      715.94     17.88 o 
 -10   1   2      609.53      642.59     14.74 o 
  -9   1   2      616.35      617.79     16.98 o 
  -8   1   2     1003.11     1043.64     26.66 o 
  -7   1   2     1309.24     1469.31     45.31 o 
  -6   1   2     1202.90     1442.15     28.31 o 
  -5   1   2      230.40      218.50     10.50 o 
  -4   1   2    10842.96    11513.70    213.66 o 
  -3   1   2    14690.41    14151.12    267.84 o 
  -2   1   2     1698.14     1475.29     23.33 o 
   3   1   2    14304.01    14037.87    237.62 o 
   4   1   2    10464.08    11102.07    159.04 o 
   5   1   2      156.44      157.72      3.24 o 
   7   1   2     1432.38     1517.71     21.89 o 
   8   1   2     1078.66     1138.30     19.94 o 
   9   1   2      552.79      553.94     17.22 o 
  10   1   2      594.03      611.37     14.34 o 
  11   1   2      676.36      663.82     15.17 o 
  12   1   2      213.81      212.39      9.20 o 
  13   1   2       41.85       36.83      6.75 o 
  14   1   2       56.29       50.40      7.83 o 
  15   1   2       62.49       49.27      7.37 o 
  16   1   2        2.48       14.45      9.11 o 
 -16   2   2       94.61       90.73     16.67 o 
 -15   2   2      140.36      147.00     10.09 o 
 -14   2   2        7.62       12.57      5.83 o 
 -13   2   2      134.06      120.98      8.17 o 
 -12   2   2       61.27       67.03     11.45 o 
 -11   2   2       37.31       36.56      5.89 o 
 -10   2   2      671.75      674.86     14.68 o 
  -9   2   2      856.30      902.18     26.15 o 
  -8   2   2     4009.05     3909.75     98.06 o 
  -7   2   2     2143.03     2197.63     45.04 o 
  -6   2   2     3951.45     4202.16     74.89 o 
  -5   2   2     2911.88     3075.03     48.11 o 
  -4   2   2     4543.68     4322.40     65.97 o 
  -3   2   2     3867.11     3952.28     70.74 o 
  -2   2   2    12410.81    11493.80    195.77 o 
  -1   2   2     2866.34     2539.52     33.64 o 
   1   2   2     3192.12     2870.51     29.62 o 
   2   2   2    12345.17    10859.34    238.79 o 
   3   2   2     3669.26     3700.83     70.55 o 
   4   2   2     4400.85     4196.25     40.67 o 
   5   2   2     3028.73     3181.88     31.82 o 
   6   2   2     4131.33     4251.30     49.00 o 
   7   2   2     2388.56     2402.97     36.94 o 
   8   2   2     4066.95     3952.54     52.28 o 
   9   2   2      839.76      867.93     26.89 o 
  10   2   2      686.94      640.38     13.89 o 
  11   2   2       24.58       11.97      4.20 o 
  12   2   2       61.94       69.31      5.94 o 
  13   2   2      118.85      110.51     13.87 o 
  14   2   2       12.27       16.24      6.45 o 
  15   2   2      146.24      151.03      9.18 o 
  16   2   2       89.22       48.92     18.93 o 
 -16   3   2       51.86       42.88      9.29 o 
 -15   3   2      111.09      100.24     10.61 o 
 -14   3   2       34.51       28.60      7.37 o 
 -13   3   2       46.76       43.92      7.61 o 
 -12   3   2       26.56       15.45      6.83 o 
 -11   3   2      271.59      284.68     10.94 o 
 -10   3   2      500.55      539.30     14.03 o 
  -9   3   2      973.95      979.77     22.21 o 
  -8   3   2       21.58       25.45      6.10 o 
  -7   3   2     2394.08     2439.95     45.71 o 
  -6   3   2     1542.43     1525.78     32.49 o 
  -5   3   2      544.86      492.94     11.55 o 
  -4   3   2     9185.57     8965.20    189.28 o 
  -3   3   2      845.84      907.16     19.06 o 
  -2   3   2     1277.00     1343.90     45.04 o 
  -1   3   2     3695.55     3647.79     46.16 o 
   1   3   2     3617.31     3532.40     47.19 o 
   3   3   2      794.47      874.36     14.34 o 
   4   3   2     8894.87     8768.94    163.13 o 
   5   3   2      503.47      427.73      6.55 o 
   6   3   2     1733.39     1697.24     21.77 o 
   7   3   2     2543.99     2673.24     36.69 o 
   8   3   2       16.47        9.16      3.78 o 
   9   3   2      928.50      936.21     13.63 o 
  10   3   2      491.94      502.84     10.35 o 
  11   3   2      287.43      286.19     13.54 o 
  12   3   2       49.80       46.41      4.86 o 
  13   3   2       34.54       31.44      4.84 o 
  14   3   2       43.82       39.64      6.73 o 
  15   3   2      113.81      114.64     26.41 o 
  16   3   2       54.66       28.89     17.07 o 
 -16   4   2        7.51        7.33     10.94 o 
 -15   4   2      176.21      177.88     13.72 o 
 -14   4   2       90.99      102.10      8.43 o 
 -13   4   2       74.31       92.15      7.12 o 
 -12   4   2      153.93      147.07      8.50 o 
 -11   4   2       87.59      116.16     20.34 o 
 -10   4   2      388.37      408.41     31.82 o 
  -9   4   2     1074.79     1112.60     34.28 o 
  -8   4   2       91.60       98.79      8.41 o 
  -7   4   2     1203.55     1098.42     28.40 o 
  -6   4   2     3333.93     3025.13     57.97 o 
  -5   4   2     2084.07     2015.58     41.10 o 
  -4   4   2     3319.67     3382.46     63.61 o 
  -3   4   2     1170.45     1071.33     91.35 o 
  -2   4   2     1654.82     1641.79     20.24 o 
  -1   4   2      191.68      216.05     32.23 o 
   0   4   2     3362.86     3861.83    111.03 o 
   1   4   2      102.45      120.56     19.55 o 
   2   4   2     1613.50     1624.41     20.00 o 
   3   4   2     1096.17     1208.81     19.15 o 
   4   4   2     3195.85     3205.06     53.71 o 
   5   4   2     1998.92     1954.55     35.83 o 
   6   4   2     3394.30     3078.91     37.42 o 
   7   4   2     1366.06     1233.86     13.23 o 
   8   4   2       90.99       87.21      4.13 o 
   9   4   2     1088.24     1103.37     15.65 o 
  10   4   2      348.93      345.94      7.33 o 
  11   4   2       86.84       85.31      4.23 o 
  12   4   2      126.51      120.53      8.14 o 
  13   4   2       61.52       54.99      5.47 o 
  14   4   2      100.80      112.26     11.82 o 
  15   4   2      173.09      143.07     28.21 o 
  16   4   2        7.69       11.31     11.82 o 
 -16   5   2        5.27       15.42     15.62 o 
 -15   5   2       57.15       35.11      9.71 o 
 -14   5   2       77.51       96.99     11.30 o 
 -13   5   2      427.97      425.47     12.22 o 
 -12   5   2      152.46      165.02     11.83 o 
 -11   5   2      136.88      142.50      9.24 o 
 -10   5   2     1407.58     1422.79     42.50 o 
  -9   5   2      177.78      183.25      9.98 o 
  -8   5   2      293.84      290.77     10.57 o 
  -7   5   2     1820.51     1758.81     38.06 o 
  -6   5   2     1189.29     1166.35     23.96 o 
  -5   5   2     6490.05     6377.69    135.18 o 
  -4   5   2     3712.94     3789.18     59.05 o 
  -3   5   2     7200.52     7162.84    127.10 o 
  -2   5   2     5449.22     5562.69     54.65 o 
  -1   5   2      433.13      486.58      7.59 o 
   0   5   2     2054.64     1807.83     12.84 o 
   1   5   2      446.13      515.54      6.91 o 
   2   5   2     5423.18     5532.44     51.04 o 
   3   5   2     7270.06     7252.09    119.56 o 
   4   5   2     3731.46     3838.50     45.33 o 
   5   5   2     6343.03     6325.93    119.67 o 
   6   5   2     1234.10     1257.02     31.79 o 
   7   5   2     1892.96     1858.77     29.29 o 
   8   5   2      317.41      350.60     36.25 o 
   9   5   2      180.89      189.32      5.40 o 
  10   5   2     1342.08     1354.28     17.74 o 
  11   5   2      160.03      170.96      7.87 o 
  12   5   2      134.99      149.50      9.14 o 
  13   5   2      458.27      443.26     11.29 o 
  14   5   2       78.99      111.08     39.04 o 
  15   5   2       58.60       68.73     14.93 o 
  16   5   2        5.87        9.77     13.00 o 
 -15   6   2       41.40       22.65     21.83 o 
 -14   6   2      209.63      257.49     23.10 o 
 -13   6   2        7.97       11.04      5.90 o 
 -12   6   2        0.18        0.21      5.27 o 
 -11   6   2      130.70      131.94      7.98 o 
 -10   6   2      705.95      664.99     25.10 o 
  -9   6   2     1333.14     1313.67     77.95 o 
  -8   6   2     1055.28     1133.06     24.80 o 
  -7   6   2      909.53      899.95     19.35 o 
  -6   6   2     2853.62     2805.43     53.51 o 
  -5   6   2      773.90      833.90     14.77 o 
  -4   6   2      562.23      485.23     13.14 o 
  -3   6   2       53.32       31.67      4.82 o 
  -2   6   2     1120.61     1212.90     18.10 o 
  -1   6   2     2383.78     2341.29     48.92 o 
   1   6   2     2485.48     2372.96     50.32 o 
   2   6   2     1225.59     1324.06     16.24 o 
   3   6   2       27.90       21.26      7.00 o 
   4   6   2      564.52      553.59     10.46 o 
   5   6   2      758.65      810.97     11.77 o 
   6   6   2     2793.20     2811.70     42.41 o 
   7   6   2      954.53      938.07     28.92 o 
   8   6   2      940.62      998.66     24.51 o 
   9   6   2     1332.50     1410.90     47.37 o 
  10   6   2      662.32      615.69     17.99 o 
  11   6   2      115.28      127.06     27.43 o 
  12   6   2        1.31        6.27      6.28 o 
  13   6   2       11.87       11.36     13.25 o 
  14   6   2      200.34      221.80     37.28 o 
  15   6   2       40.37       39.53     17.28 o 
 -15   7   2       13.85        3.30     39.95 o 
 -14   7   2       65.37       76.61     26.57 o 
 -13   7   2      130.48      159.40     31.30 o 
 -12   7   2       14.10       12.30      6.64 o 
 -11   7   2      334.57      318.10     13.14 o 
 -10   7   2       94.14      101.29     10.87 o 
  -9   7   2       16.57       24.68      9.55 o 
  -8   7   2     1401.21     1437.77     28.98 o 
  -7   7   2      143.79      162.14      7.25 o 
  -6   7   2      157.86      152.74     11.84 o 
  -5   7   2     1141.66     1082.93     21.31 o 
  -4   7   2      331.81      344.51      9.61 o 
  -3   7   2     2013.57     1983.70     30.04 o 
  -2   7   2      357.74      284.63      9.94 o 
  -1   7   2       17.69       27.80      4.92 o 
   0   7   2     7506.89     8263.89    157.59 o 
   1   7   2       12.70       19.33      5.77 o 
   2   7   2      340.35      267.04      9.82 o 
   3   7   2     2071.34     2068.58     31.15 o 
   4   7   2      327.61      353.15      8.88 o 
   5   7   2     1251.26     1205.80     17.84 o 
   6   7   2      183.79      152.47     12.40 o 
   7   7   2      141.02      145.55     10.62 o 
   8   7   2     1449.05     1491.43     30.82 o 
   9   7   2       13.27       14.80     13.18 o 
  10   7   2       85.74       99.35      8.49 o 
  11   7   2      331.18      327.22     12.54 o 
  12   7   2       11.37       17.66     16.27 o 
  13   7   2      135.87      151.16     33.16 o 
  14   7   2       68.54       65.70     28.21 o 
  15   7   2       13.78       37.16     18.39 o 
 -14   8   2       45.29       38.51     25.33 o 
 -13   8   2      122.54      138.60     54.78 o 
 -12   8   2       76.54      100.50     29.04 o 
 -11   8   2      227.48      245.89      5.25 o 
 -10   8   2      162.32      189.07     10.42 o 
  -9   8   2      415.45      423.16     15.95 o 
  -8   8   2      263.05      262.18     13.84 o 
  -7   8   2      658.73      624.92     18.58 o 
  -6   8   2      898.17      844.28     24.36 o 
  -5   8   2      504.20      518.51      7.74 o 
  -4   8   2      419.01      431.52      9.69 o 
  -3   8   2     1253.15     1304.35     21.15 o 
  -2   8   2     3205.33     3219.73     50.62 o 
  -1   8   2      474.79      448.40     12.25 o 
   0   8   2     1933.23     2133.69     29.54 o 
   1   8   2      501.57      462.05     12.30 o 
   2   8   2     3190.36     3203.57     56.03 o 
   3   8   2     1152.09     1169.22     19.86 o 
   4   8   2      417.77      460.65     12.43 o 
   5   8   2      581.29      627.16     16.11 o 
   6   8   2      979.59      940.72     17.33 o 
   7   8   2      665.11      670.98     20.82 o 
   8   8   2      224.53      239.06     11.46 o 
   9   8   2      391.39      439.77     14.82 o 
  10   8   2      157.80      182.40     20.16 o 
  11   8   2      199.47      238.34     11.30 o 
  12   8   2       81.15       97.20     29.86 o 
  13   8   2      130.63      154.04     57.87 o 
  14   8   2       50.59       39.95     27.18 o 
 -14   9   2        9.13        0.00     23.48 o 
 -13   9   2       51.18       49.22     27.80 o 
 -12   9   2      227.07      217.06     38.51 o 
 -11   9   2      172.10      161.05     34.80 o 
 -10   9   2       14.59       35.83     21.21 o 
  -9   9   2      177.26      187.36      9.25 o 
  -8   9   2       89.01       93.54      5.47 o 
  -7   9   2      217.54      181.92      8.89 o 
  -6   9   2      201.26      217.08     16.86 o 
  -5   9   2      304.06      271.85     25.91 o 
  -4   9   2      932.29      922.51     18.09 o 
  -3   9   2      548.56      546.39     13.46 o 
  -2   9   2      796.69      843.78     33.85 o 
  -1   9   2     1125.62     1066.32     31.47 o 
   0   9   2     1614.67     1687.26     24.96 o 
   1   9   2     1182.96     1124.55     24.34 o 
   2   9   2      750.13      769.67     15.71 o 
   3   9   2      497.93      518.24     13.64 o 
   4   9   2      997.19     1000.56     19.18 o 
   5   9   2      343.89      371.50     12.85 o 
   6   9   2      199.56      191.51      9.21 o 
   7   9   2      191.29      200.22      9.36 o 
   8   9   2      102.24       89.21      7.64 o 
   9   9   2      161.45      184.78     14.06 o 
  10   9   2       15.04       18.26      9.84 o 
  11   9   2      167.69      193.79     33.36 o 
  12   9   2      233.17      264.17     28.76 o 
  13   9   2       52.33       54.99     28.01 o 
  14   9   2        6.67       21.42     23.89 o 
 -13  10   2       33.95       30.48     27.80 o 
 -12  10   2       19.90       32.33     25.95 o 
 -11  10   2      114.80      147.87     34.39 o 
 -10  10   2      126.30      132.01     33.16 o 
  -9  10   2      121.90       96.67      5.57 o 
  -8  10   2       60.09       71.59      5.63 o 
  -7  10   2      113.97      128.99     16.79 o 
  -6  10   2       37.68       37.42      5.99 o 
  -5  10   2      378.05      321.18     19.44 o 
  -4  10   2       81.10       61.87      5.94 o 
  -3  10   2      866.26      833.17     22.96 o 
  -2  10   2     1244.97     1294.66     27.92 o 
  -1  10   2      688.70      740.40     28.32 o 
   0  10   2       43.23       57.21      7.78 o 
   1  10   2      652.46      690.37     19.70 o 
   2  10   2     1179.07     1190.41     23.77 o 
   3  10   2      862.14      801.16     19.16 o 
   4  10   2       85.67       62.86      8.80 o 
   5  10   2      379.72      383.03     10.23 o 
   6  10   2       26.43       30.30      5.91 o 
   7  10   2       98.44      125.96      6.54 o 
   8  10   2       49.08       19.22     11.45 o 
   9  10   2      148.53      154.56     10.72 o 
  10  10   2      123.10      161.57     26.46 o 
  11  10   2      110.71      156.03     30.99 o 
  12  10   2       23.71       46.89     29.76 o 
  13  10   2       32.40       67.75     48.81 o 
 -12  11   2       96.93       97.62     59.10 o 
 -11  11   2       37.71       27.60     45.92 o 
 -10  11   2       31.66       26.27     15.69 o 
  -9  11   2      166.09      166.23     17.76 o 
  -8  11   2        4.27       14.59      4.75 o 
  -7  11   2      286.20      294.32      9.91 o 
  -6  11   2      178.05      200.06     13.75 o 
  -5  11   2       66.12       41.72      7.63 o 
  -4  11   2     2104.62     2049.70     38.58 o 
  -3  11   2      216.17      234.98     11.82 o 
  -2  11   2      177.79      188.68      9.13 o 
  -1  11   2       54.94       57.67      7.24 o 
   0  11   2      552.58      512.89     14.89 o 
   1  11   2       75.11       84.50      7.36 o 
   2  11   2      152.65      189.76     11.31 o 
   3  11   2      232.87      224.39     17.95 o 
   4  11   2     2050.71     2053.40     44.13 o 
   5  11   2       60.53       41.92      8.81 o 
   6  11   2      166.08      188.05      9.91 o 
   7  11   2      292.90      331.81     13.04 o 
   8  11   2        4.09       14.14      7.84 o 
   9  11   2      162.41      153.29     12.69 o 
  10  11   2       22.50       20.26     17.69 o 
  11  11   2       38.90       34.03     19.66 o 
  12  11   2       97.37      105.14     25.70 o 
 -12  12   2       20.52       42.42     29.66 o 
 -11  12   2       17.80       16.06     26.98 o 
 -10  12   2      104.16       91.46     18.76 o 
  -9  12   2       67.00       74.17     16.19 o 
  -8  12   2       16.17       18.15      9.51 o 
  -7  12   2      432.13      427.12     12.61 o 
  -6  12   2      109.99      127.63     11.23 o 
  -5  12   2      441.91      406.16     53.61 o 
  -4  12   2      174.09      171.85     10.20 o 
  -3  12   2      176.78      173.84     10.27 o 
  -2  12   2       74.87       66.07     10.12 o 
  -1  12   2      144.57      153.64     11.47 o 
   0  12   2      275.37      272.04     15.96 o 
   1  12   2      122.64      125.79      9.65 o 
   2  12   2       99.51      111.96      8.85 o 
   3  12   2      205.16      181.89     15.59 o 
   4  12   2      198.27      231.73     14.00 o 
   5  12   2      453.43      483.87     16.06 o 
   6  12   2      103.25      119.93      7.90 o 
   7  12   2      485.34      483.01     12.65 o 
   8  12   2       21.74       13.73      7.33 o 
   9  12   2       78.79      106.94     27.49 o 
  10  12   2      101.77       88.02     24.17 o 
  11  12   2       20.33       13.65     18.85 o 
  12  12   2       20.17       11.33     29.86 o 
 -10  13   2        4.46       20.59     29.66 o 
  -9  13   2        0.56       10.95      8.96 o 
  -8  13   2       43.84       36.60     15.14 o 
  -7  13   2       16.09       33.03     36.76 o 
  -6  13   2       80.32       40.82     18.09 o 
  -5  13   2      107.92       88.23     10.86 o 
  -4  13   2      191.08      193.84     12.98 o 
  -3  13   2      260.26      255.86     13.31 o 
  -2  13   2       46.40       41.91      8.13 o 
  -1  13   2       15.88       15.15      6.54 o 
   0  13   2       38.81       43.45     10.38 o 
   1  13   2        9.53       17.20      9.10 o 
   2  13   2       35.47       31.19      8.65 o 
   3  13   2      262.89      278.85     12.01 o 
   4  13   2      184.96      195.08     11.25 o 
   5  13   2      111.19      119.46     10.51 o 
   6  13   2       72.16       84.17      6.73 o 
   7  13   2       16.90       22.06      6.56 o 
   8  13   2       42.77       31.72     19.44 o 
   9  13   2        2.83        9.49     17.97 o 
  10  13   2        5.08       24.72     20.23 o 
  -9  14   2       12.34       11.94     27.60 o 
  -8  14   2       44.03       52.81     13.28 o 
  -7  14   2       16.28       19.81     12.83 o 
  -6  14   2      108.63      137.54     16.19 o 
  -5  14   2      232.48      254.09     12.63 o 
  -4  14   2       25.23       16.17      5.06 o 
  -3  14   2      149.49      161.52     10.01 o 
  -2  14   2      183.20      175.44     12.23 o 
  -1  14   2       52.92       49.18     10.55 o 
   0  14   2       76.30       89.80      9.20 o 
   1  14   2       55.94       50.52      8.52 o 
   2  14   2      191.67      170.28     12.50 o 
   3  14   2      163.97      162.83     13.60 o 
   4  14   2       23.53       20.03     11.36 o 
   5  14   2      240.53      261.67     18.67 o 
   6  14   2      101.13       83.60     13.28 o 
   7  14   2       16.28       35.25     18.78 o 
   8  14   2       43.74       30.68     27.25 o 
   9  14   2        9.92       11.85     23.71 o 
  -8  15   2        9.50       29.86     24.51 o 
  -7  15   2        0.37        0.00     15.60 o 
  -6  15   2       14.58       21.59     12.66 o 
  -5  15   2       48.55       54.71     12.78 o 
  -4  15   2        9.62        4.40      5.61 o 
  -3  15   2      202.14      236.02     20.60 o 
  -2  15   2       12.31       25.76      9.49 o 
  -1  15   2       39.07       35.72     10.80 o 
   0  15   2       37.73       35.80     10.73 o 
   1  15   2       44.80       58.34     11.88 o 
   2  15   2       15.38        7.55      8.74 o 
   3  15   2      219.68      226.97     17.92 o 
   4  15   2        7.73        6.05      7.08 o 
   5  15   2       54.82       28.19     10.87 o 
   6  15   2       16.11       21.53     11.87 o 
   7  15   2        0.04       20.07     17.40 o 
   8  15   2        9.21        0.00     21.19 o 
  -5  16   2       28.51        7.58     15.18 o 
  -4  16   2        5.75       12.95     11.61 o 
  -3  16   2       35.37       22.00      7.15 o 
  -2  16   2       31.32       21.88      7.23 o 
  -1  16   2      110.39      115.23     17.03 o 
   0  16   2       23.46       22.25      9.99 o 
   1  16   2      114.45       87.14     19.15 o 
   2  16   2       36.10       27.28     13.56 o 
   3  16   2       31.24       23.84     10.57 o 
   4  16   2        5.45        4.77      8.83 o 
   5  16   2       25.96       38.04     18.61 o 
  -1  17   2       40.05       44.47     13.87 o 
   0  17   2       35.07       53.76     17.24 o 
   1  17   2       38.79       58.75     14.14 o 
   2   0   3     5041.62     5844.68    166.34 o 
   3   0   3    19605.24    18520.10    281.58 o 
   4   0   3        6.91        8.15      2.81 o 
   5   0   3      713.02      698.44     13.42 o 
   6   0   3      911.70      844.91     11.37 o 
   7   0   3      187.22      153.20      7.43 o 
   8   0   3       32.78       22.43      5.61 o 
   9   0   3      522.55      546.65     18.07 o 
  10   0   3     2549.13     2652.87     44.40 o 
  11   0   3      191.47      192.27     16.63 o 
  12   0   3      132.38      142.01      7.92 o 
  13   0   3       10.50        9.25      5.72 o 
  14   0   3        5.03       17.02      7.17 o 
  15   0   3        1.45        5.76      5.69 o 
  16   0   3        0.75       10.54      7.17 o 
 -16   1   3       30.29       24.66      7.38 o 
 -15   1   3       29.43       35.79      8.57 o 
 -14   1   3      115.05      101.29      8.92 o 
 -13   1   3        5.15        4.93      4.81 o 
 -12   1   3      523.92      587.85     18.54 o 
 -11   1   3      282.72      283.07     17.19 o 
 -10   1   3      183.33      200.39     11.31 o 
  -9   1   3     1787.42     1822.39     71.98 o 
  -8   1   3      581.25      515.20     22.04 o 
  -7   1   3     2905.66     3040.02     58.91 o 
  -6   1   3      208.98      245.55      9.59 o 
  -5   1   3     1087.66      984.93     10.63 o 
  -4   1   3     2957.27     3181.49     41.78 o 
  -3   1   3     5653.16     5855.61     89.82 o 
  -2   1   3     3565.74     3513.03     46.12 o 
  -1   1   3     5111.62     5065.21     63.48 o 
   1   1   3     5080.05     5103.08     62.19 o 
   2   1   3     3574.16     3496.64     42.45 o 
   3   1   3     5488.96     5587.48    108.61 o 
   4   1   3     2720.24     2944.68     37.68 o 
   5   1   3     1113.06     1029.83     14.08 o 
   6   1   3      226.03      270.46      5.57 o 
   7   1   3     2638.32     2707.06     32.43 o 
   8   1   3      603.09      551.17     11.09 o 
   9   1   3     1768.28     1833.66     28.72 o 
  10   1   3      197.52      194.78     17.04 o 
  11   1   3      265.12      248.41     12.49 o 
  12   1   3      560.63      605.34     14.39 o 
  13   1   3        4.62        9.55      5.59 o 
  14   1   3      113.24       96.71      8.37 o 
  15   1   3       30.90       27.88      7.34 o 
  16   1   3       33.67       22.43      7.61 o 
 -16   2   3       47.26       30.78      8.34 o 
 -15   2   3       56.72       58.88      6.86 o 
 -14   2   3       62.34       69.37      9.67 o 
 -13   2   3       73.14       56.04      7.85 o 
 -12   2   3       26.32       26.03      6.03 o 
 -11   2   3      625.26      596.78     13.82 o 
 -10   2   3      581.20      585.81     19.32 o 
  -9   2   3     1469.57     1495.61     35.36 o 
  -8   2   3      471.31      517.91     16.84 o 
  -7   2   3     2053.17     2055.19     39.96 o 
  -6   2   3      407.82      285.08     15.62 o 
  -5   2   3     2681.45     2643.70     61.35 o 
  -4   2   3       93.00       90.27      4.73 o 
  -3   2   3    14179.23    14447.31    381.98 o 
  -2   2   3    17651.84    16378.15    260.90 o 
  -1   2   3    13336.93    14369.66    344.26 o 
   0   2   3     5184.49     5887.24    109.16 o 
   1   2   3    13682.87    14626.79    399.84 o 
   2   2   3    16843.86    15964.54    217.21 o 
   3   2   3    14085.33    14030.93    303.00 o 
   4   2   3       60.32       54.05      3.36 o 
   5   2   3     2644.66     2611.88     30.28 o 
   6   2   3      417.49      308.78      7.11 o 
   7   2   3     2024.90     2070.81     29.46 o 
   8   2   3      522.40      561.87     11.16 o 
   9   2   3     1475.87     1492.25     22.66 o 
  10   2   3      590.19      580.47     10.79 o 
  11   2   3      598.22      544.58     13.25 o 
  12   2   3       31.95       30.26      6.35 o 
  13   2   3       69.92       66.40      7.01 o 
  14   2   3       63.59       71.75      8.64 o 
  15   2   3       50.71       25.07      8.74 o 
  16   2   3       48.43       21.45     15.49 o 
 -16   3   3      152.58      153.65     21.19 o 
 -15   3   3        1.44        1.76      5.18 o 
 -14   3   3        9.72        4.39      4.98 o 
 -13   3   3       11.22       10.17      6.39 o 
 -12   3   3       24.01       25.70      6.76 o 
 -11   3   3      411.19      425.15     14.37 o 
 -10   3   3      482.17      460.40     18.35 o 
  -9   3   3      341.77      371.73     14.98 o 
  -8   3   3     2290.21     2437.33     57.52 o 
  -7   3   3      544.02      529.80     15.73 o 
  -6   3   3      755.70      754.51     21.76 o 
  -5   3   3     4275.11     4246.66     65.10 o 
  -4   3   3      851.03      957.97     18.76 o 
  -3   3   3     7205.80     7157.55    120.24 o 
  -2   3   3     2290.47     2248.40     36.25 o 
   2   3   3     2026.40     1979.09     30.84 o 
   3   3   3     6967.32     6569.58    210.06 o 
   4   3   3      890.82      983.77     25.19 o 
   5   3   3     4204.31     4183.70     37.36 o 
   6   3   3      914.61      941.97     13.58 o 
   7   3   3      544.38      538.13     11.52 o 
   8   3   3     2292.32     2396.51     29.95 o 
   9   3   3      377.04      390.73     12.23 o 
  10   3   3      464.64      438.29     11.80 o 
  11   3   3      343.81      345.99     13.63 o 
  12   3   3       15.28        7.63      4.82 o 
  13   3   3        4.57       14.13      4.96 o 
  14   3   3        3.81        3.93      3.71 o 
  15   3   3        1.88        5.82     12.52 o 
  16   3   3      141.44      122.44     89.17 o 
 -16   4   3      130.55      109.74     26.25 o 
 -15   4   3       63.08       57.05      9.83 o 
 -14   4   3      148.74      166.73     13.23 o 
 -13   4   3       62.38       54.37      8.84 o 
 -12   4   3      308.72      338.05     15.68 o 
 -11   4   3      297.62      303.26     17.25 o 
 -10   4   3      300.20      316.68     23.92 o 
  -9   4   3      545.61      571.77     16.38 o 
  -8   4   3     1337.62     1298.38     31.32 o 
  -7   4   3      888.51      909.79     22.11 o 
  -6   4   3     2639.80     2764.95     50.96 o 
  -5   4   3      125.03      118.66     10.01 o 
  -4   4   3     2917.11     2851.90     42.94 o 
  -3   4   3     8055.13     8243.50    173.04 o 
  -1   4   3     2886.38     2844.83     33.51 o 
   0   4   3      162.59      185.31     15.95 o 
   1   4   3     2691.53     2634.58     24.37 o 
   2   4   3       87.60       98.08      9.44 o 
   3   4   3     7686.03     8117.14    102.39 o 
   4   4   3     3007.62     2933.55     28.53 o 
   5   4   3       89.35       77.11      3.78 o 
   6   4   3     2729.64     2891.17     38.61 o 
   7   4   3      940.26      954.94     10.37 o 
   8   4   3     1433.20     1479.98     15.24 o 
   9   4   3      551.06      568.14      9.08 o 
  10   4   3      320.85      345.87     10.16 o 
  11   4   3      330.92      312.65      8.12 o 
  12   4   3      320.64      304.37     14.31 o 
  13   4   3       80.84       83.34      5.63 o 
  14   4   3      159.41      168.10     23.78 o 
  15   4   3       65.00       38.30     32.33 o 
  16   4   3      140.84       95.87     25.80 o 
 -16   5   3      118.54       96.38     17.56 o 
 -15   5   3       87.48       47.64     23.91 o 
 -14   5   3       16.32        4.79      6.14 o 
 -13   5   3       16.99       21.94      7.14 o 
 -12   5   3      165.48      168.03     10.70 o 
 -11   5   3      300.49      294.97     15.07 o 
 -10   5   3      790.23      813.53     29.57 o 
  -9   5   3      142.33      181.62     10.15 o 
  -8   5   3      915.94      891.92     28.35 o 
  -7   5   3      351.85      336.04     22.55 o 
  -6   5   3      377.50      374.38     11.26 o 
  -5   5   3     3691.73     3505.88     61.99 o 
  -4   5   3     1589.13     1654.82     22.92 o 
  -3   5   3     1916.09     1765.06     22.29 o 
  -2   5   3     1911.30     1979.34     27.92 o 
  -1   5   3      181.24      200.66      8.09 o 
   0   5   3     3224.85     3123.46     20.22 o 
   1   5   3      123.36      138.31      7.18 o 
   2   5   3     1950.48     2001.67     20.38 o 
   3   5   3     2099.81     1999.23     23.94 o 
   4   5   3     1516.73     1563.22     14.25 o 
   5   5   3     3698.90     3584.81     48.49 o 
   6   5   3      440.26      475.27     16.39 o 
   7   5   3      288.39      261.70      6.42 o 
   8   5   3      882.45      859.17     14.44 o 
   9   5   3      144.03      180.91     12.32 o 
  10   5   3      735.25      715.18     19.29 o 
  11   5   3      313.50      316.81      6.17 o 
  12   5   3      142.21      142.84      5.79 o 
  13   5   3       19.12       20.86      8.86 o 
  14   5   3       10.94       20.21     11.78 o 
  15   5   3       82.94       60.26     19.49 o 
  16   5   3      131.65      128.82     19.29 o 
 -15   6   3        9.19        0.00     17.92 o 
 -14   6   3       77.28       53.87     20.64 o 
 -13   6   3       31.86       23.41      7.80 o 
 -12   6   3        4.93       11.70      8.74 o 
 -11   6   3      169.49      159.71     15.88 o 
 -10   6   3      288.81      276.79     17.92 o 
  -9   6   3     1673.21     1669.35     51.22 o 
  -8   6   3      125.11      133.68     12.51 o 
  -7   6   3     1067.13     1046.87     36.14 o 
  -6   6   3      604.18      652.91     17.91 o 
  -5   6   3      262.67      286.31     19.53 o 
  -4   6   3     2945.73     3027.21     60.90 o 
  -3   6   3      131.08      195.18      5.03 o 
  -2   6   3      718.66      705.30     24.82 o 
  -1   6   3      917.58     1000.77     17.90 o 
   0   6   3      484.09      499.60     14.37 o 
   1   6   3     1090.20     1200.85     23.00 o 
   2   6   3      839.12      815.77     20.10 o 
   3   6   3      155.44      225.27      9.31 o 
   4   6   3     3107.68     3171.30     49.92 o 
   5   6   3      230.17      233.48      7.87 o 
   6   6   3      643.76      737.34     10.97 o 
   7   6   3     1092.59     1112.40     15.47 o 
   8   6   3       99.48      109.73      3.55 o 
   9   6   3     1677.46     1743.58     58.32 o 
  10   6   3      279.75      276.64     15.27 o 
  11   6   3      149.88      163.89     17.18 o 
  12   6   3       14.82       25.59     10.85 o 
  13   6   3       27.29       16.15     12.71 o 
  14   6   3       79.71       77.98     23.95 o 
  15   6   3       14.44       20.91     14.03 o 
 -15   7   3       97.41       75.37     28.01 o 
 -14   7   3       90.60       51.76     15.96 o 
 -13   7   3       41.43       22.24     21.83 o 
 -12   7   3      231.62      241.51     10.55 o 
 -11   7   3       38.10       49.21     11.99 o 
 -10   7   3      608.87      580.87     26.77 o 
  -9   7   3     1239.99     1279.30     46.60 o 
  -8   7   3      202.92      217.39     11.55 o 
  -7   7   3      607.39      636.91     22.00 o 
  -6   7   3      240.25      257.26     16.38 o 
  -5   7   3      864.79      796.29     35.79 o 
  -4   7   3      119.06      160.08      7.80 o 
  -3   7   3     1811.28     1766.78     30.56 o 
  -2   7   3     2304.02     2202.39     41.49 o 
  -1   7   3     1928.83     2099.69     22.41 o 
   0   7   3      856.47      724.29     16.29 o 
   1   7   3     2028.98     2224.76     23.86 o 
   2   7   3     2330.41     2225.99     33.41 o 
   3   7   3     1816.01     1808.03     25.36 o 
   4   7   3      108.32      132.55     12.11 o 
   5   7   3      820.19      752.08     16.99 o 
   6   7   3      244.73      248.45     10.20 o 
   7   7   3      598.55      636.65     15.22 o 
   8   7   3      215.76      253.58     15.71 o 
   9   7   3     1193.96     1368.36     49.46 o 
  10   7   3      592.87      581.68     24.49 o 
  11   7   3       33.95        9.13     15.42 o 
  12   7   3      251.05      254.00     33.04 o 
  13   7   3       32.43       39.78     16.51 o 
  14   7   3       88.70       91.87     25.17 o 
  15   7   3       99.44       85.73     19.72 o 
 -14   8   3       91.93      104.21     30.48 o 
 -13   8   3        4.78       12.97     21.42 o 
 -12   8   3       81.63       46.95     27.39 o 
 -11   8   3       44.22       43.25      9.98 o 
 -10   8   3      135.68      117.28     12.09 o 
  -9   8   3      332.27      315.77     17.44 o 
  -8   8   3     1198.70     1176.40     34.29 o 
  -7   8   3      153.21      167.14     13.17 o 
  -6   8   3       11.52       29.90      9.77 o 
  -5   8   3      216.80      223.73     16.15 o 
  -4   8   3     1265.31     1198.94     15.86 o 
  -3   8   3      425.21      439.81     40.16 o 
  -2   8   3      370.25      364.61      7.51 o 
  -1   8   3     2567.55     2697.05     33.30 o 
   0   8   3     1679.33     1586.41     19.52 o 
   1   8   3     2554.99     2674.06     33.80 o 
   2   8   3      421.51      390.23     14.55 o 
   3   8   3      437.40      454.16     14.22 o 
   4   8   3     1283.81     1248.11     17.71 o 
   5   8   3      223.63      233.26      9.66 o 
   6   8   3        8.65       13.45      3.16 o 
   7   8   3      136.79      138.56      8.82 o 
   8   8   3     1198.91     1148.54     37.78 o 
   9   8   3      293.43      307.45     22.11 o 
  10   8   3      140.99      121.02     19.94 o 
  11   8   3       54.60       46.13     20.50 o 
  12   8   3       86.45      110.41     20.73 o 
  13   8   3        6.32       14.02     16.74 o 
  14   8   3      101.67       86.70     32.74 o 
 -14   9   3       50.36       68.17     52.51 o 
 -13   9   3       22.26        0.41     22.65 o 
 -12   9   3       39.63       18.95     25.74 o 
 -11   9   3      193.94      238.07     36.86 o 
 -10   9   3      136.12      136.11     37.28 o 
  -9   9   3       53.81       53.57      6.34 o 
  -8   9   3       39.25       37.18     16.89 o 
  -7   9   3      375.67      383.29     19.54 o 
  -6   9   3      820.26      846.23     26.63 o 
  -5   9   3      357.38      353.81     22.61 o 
  -4   9   3        0.48        3.15      2.87 o 
  -3   9   3      508.91      498.32     13.68 o 
  -2   9   3      844.24      939.56     17.52 o 
  -1   9   3      388.37      368.51     14.50 o 
   0   9   3       77.24       69.76      7.46 o 
   1   9   3      360.17      320.08     13.33 o 
   2   9   3      825.80      927.21     17.90 o 
   3   9   3      539.04      535.65     15.05 o 
   4   9   3        4.29        3.46      4.80 o 
   5   9   3      302.00      327.42     13.82 o 
   6   9   3      928.51      922.43     31.55 o 
   7   9   3      417.84      464.66     19.11 o 
   8   9   3       38.17       28.59      5.35 o 
   9   9   3       55.20       59.95      9.75 o 
  10   9   3      139.97      141.83     22.14 o 
  11   9   3      192.90      234.66     37.58 o 
  12   9   3       45.20       45.77     23.31 o 
  13   9   3       22.78       30.69     24.30 o 
  14   9   3       47.88       84.02     32.54 o 
 -13  10   3       50.84       66.52     31.71 o 
 -12  10   3       24.17       43.04     22.45 o 
 -11  10   3      122.00      146.63     33.98 o 
 -10  10   3        8.63        3.71     19.98 o 
  -9  10   3      117.71      112.08     22.24 o 
  -8  10   3      334.59      365.85     17.11 o 
  -7  10   3       72.31       61.02     11.02 o 
  -6  10   3      609.13      606.50     18.40 o 
  -5  10   3      534.90      550.71      9.90 o 
  -4  10   3     1252.55     1198.91     19.83 o 
  -3  10   3      899.33      888.67     20.51 o 
  -2  10   3     1319.32     1345.82     28.28 o 
  -1  10   3      214.80      234.34     13.18 o 
   0  10   3     4991.10     5070.86     95.41 o 
   1  10   3      187.98      205.03     12.33 o 
   2  10   3     1307.80     1318.63     28.50 o 
   3  10   3      820.92      808.50     16.67 o 
   4  10   3     1221.34     1233.84     26.80 o 
   5  10   3      485.53      517.60     14.97 o 
   6  10   3      670.44      672.76     26.99 o 
   7  10   3       81.03       66.43      6.13 o 
   8  10   3      366.10      328.73     55.39 o 
   9  10   3      106.42       93.87     13.47 o 
  10  10   3       13.62        8.63     14.12 o 
  11  10   3      118.35      129.42     24.32 o 
  12  10   3       23.20        2.39     16.89 o 
  13  10   3       51.78       77.02     32.95 o 
 -12  11   3       11.83        0.00     22.04 o 
 -11  11   3       58.25       15.51     25.23 o 
 -10  11   3       24.15       16.53      9.77 o 
  -9  11   3       37.10       52.47     14.21 o 
  -8  11   3       79.75       93.86      8.77 o 
  -7  11   3      474.44      418.17     14.06 o 
  -6  11   3      451.78      446.12     27.03 o 
  -5  11   3       43.44       42.64      8.47 o 
  -4  11   3        5.56       13.30      4.25 o 
  -3  11   3       74.53       73.49      7.13 o 
  -2  11   3      266.21      270.06     11.31 o 
  -1  11   3      115.50      117.34      9.99 o 
   0  11   3       15.05       13.25      6.77 o 
   1  11   3       89.83      101.29      9.65 o 
   2  11   3      232.24      261.83     11.33 o 
   3  11   3       43.71       29.57      7.75 o 
   4  11   3        7.59       16.30      5.64 o 
   5  11   3       43.23       54.18      7.54 o 
   6  11   3      461.25      472.91     22.32 o 
   7  11   3      468.93      444.71     13.85 o 
   8  11   3       92.39       98.27     11.33 o 
   9  11   3       31.18       27.37     11.17 o 
  10  11   3       25.79       17.46     17.40 o 
  11  11   3       60.97       68.71     21.96 o 
  12  11   3       10.35       18.11     19.68 o 
 -11  12   3       57.97       64.67     33.16 o 
 -10  12   3       25.26       24.70     13.70 o 
  -9  12   3       34.79       16.86     12.05 o 
  -8  12   3      166.75      165.82     16.36 o 
  -7  12   3       96.08      105.62     13.20 o 
  -6  12   3      142.80      151.21     11.10 o 
  -5  12   3      303.85      248.35     25.22 o 
  -4  12   3      307.55      282.40     14.25 o 
  -3  12   3      670.62      654.97     20.59 o 
  -2  12   3      343.75      361.26     19.58 o 
  -1  12   3      122.81      148.78     20.54 o 
   0  12   3      121.95      147.07      9.70 o 
   1  12   3      105.15      111.94      9.92 o 
   2  12   3      344.99      369.00     17.81 o 
   3  12   3      603.19      593.86     19.64 o 
   4  12   3      315.17      327.89     15.86 o 
   5  12   3      284.79      290.43     25.22 o 
   6  12   3      125.92      138.40     14.00 o 
   7  12   3       89.19       79.77     11.38 o 
   8  12   3      153.34      147.12     13.41 o 
   9  12   3       40.63       70.63     18.78 o 
  10  12   3       25.33       24.84     24.40 o 
  11  12   3       56.24       54.41     23.37 o 
  -9  13   3       89.38       72.70     15.65 o 
  -8  13   3       23.33       39.73     22.14 o 
  -7  13   3       84.64       83.89     23.32 o 
  -6  13   3      175.31      177.43     19.25 o 
  -5  13   3       65.05       57.45      9.13 o 
  -4  13   3      128.19      132.03      7.95 o 
  -3  13   3      215.80      218.52     25.16 o 
  -2  13   3       67.11       57.94      9.47 o 
  -1  13   3       99.90      102.32     10.81 o 
   0  13   3       67.85       59.39     10.04 o 
   1  13   3       92.64       98.30      9.18 o 
   2  13   3       87.05       71.45      7.99 o 
   3  13   3      229.55      270.12     13.86 o 
   4  13   3      139.10      129.92     10.11 o 
   5  13   3       58.77       84.16      8.30 o 
   6  13   3      180.32      193.52     15.67 o 
   7  13   3       76.28       68.90      6.83 o 
   8  13   3       28.87       23.17     30.27 o 
   9  13   3       87.74       91.58     42.01 o 
  10  13   3       51.89       30.33     25.70 o 
  -9  14   3        6.02        0.21     11.33 o 
  -8  14   3        1.63        0.00     11.74 o 
  -7  14   3       52.08       62.02     25.12 o 
  -6  14   3       20.41       22.97     12.29 o 
  -5  14   3       79.38       78.53     10.87 o 
  -4  14   3       73.29       57.58      7.17 o 
  -3  14   3        0.75        0.76      5.26 o 
  -2  14   3      172.24      176.86     12.56 o 
  -1  14   3       15.37       13.92      7.12 o 
   0  14   3        1.44        4.40      7.24 o 
   1  14   3       17.02        4.69      9.27 o 
   2  14   3      164.16      172.43     18.81 o 
   3  14   3        0.78        7.57      8.54 o 
   4  14   3       78.10       72.92      8.78 o 
   5  14   3       74.41       74.22     10.98 o 
   6  14   3       14.89       18.28      8.32 o 
   7  14   3       37.93       33.28     25.02 o 
   8  14   3        2.47       18.46     17.18 o 
   9  14   3       10.81        5.82     21.94 o 
  -7  15   3       48.43       41.84     13.39 o 
  -6  15   3       49.94       45.12     19.47 o 
  -5  15   3       13.36       19.63     12.69 o 
  -4  15   3      212.58      183.57     17.08 o 
  -3  15   3        9.03        8.70      6.15 o 
  -2  15   3       43.10       22.17      7.18 o 
  -1  15   3      181.98      192.58     15.02 o 
   0  15   3       56.51       50.68      9.44 o 
   1  15   3      180.74      195.28     21.58 o 
   2  15   3       47.39       56.71     10.76 o 
   3  15   3        9.76       16.05      8.10 o 
   4  15   3      223.69      240.03     15.04 o 
   5  15   3       15.46       16.97      7.32 o 
   6  15   3       42.00       62.99     20.96 o 
   7  15   3       37.80       63.64     21.84 o 
  -5  16   3       14.91       29.71     14.45 o 
  -4  16   3       67.60       50.50     15.00 o 
  -3  16   3       24.69       27.53     15.01 o 
  -2  16   3       43.63       35.43      9.07 o 
  -1  16   3       22.37       11.08      7.99 o 
   0  16   3       16.08        8.21      7.65 o 
   1  16   3       27.25       24.50      9.12 o 
   2  16   3       49.51       58.75     10.67 o 
   3  16   3       28.08       20.47      9.95 o 
   4  16   3       77.80       77.95     12.06 o 
   5  16   3       21.01       33.83     11.64 o 
  -1  17   3        6.70        4.50     12.85 o 
   0  17   3       32.04       36.76     20.01 o 
   1  17   3        4.53        0.63     16.40 o 
   1   0   4     1801.74     1925.40     29.77 o 
   3   0   4     9856.75     9259.96    126.39 o 
   4   0   4      941.24      998.67     10.18 o 
   5   0   4      814.04      822.59      9.87 o 
   6   0   4        4.70       11.26      3.06 o 
   7   0   4     4040.84     4162.15     69.73 o 
   8   0   4     2448.26     2184.95     36.87 o 
   9   0   4      478.73      473.60     11.20 o 
  10   0   4       12.02       29.97      9.84 o 
  11   0   4     1089.44     1129.64     30.61 o 
  12   0   4      656.61      673.50     22.51 o 
  13   0   4      388.38      397.01     12.83 o 
  14   0   4       76.35       95.16     10.75 o 
  15   0   4        5.93        7.79      7.45 o 
  16   0   4       20.37       29.59      7.94 o 
 -16   1   4       18.40       11.20      7.68 o 
 -15   1   4        6.99        4.37      6.07 o 
 -14   1   4      306.40      314.10     12.05 o 
 -13   1   4       74.93       59.64      9.08 o 
 -12   1   4      127.90      145.50      9.91 o 
 -11   1   4      173.51      171.03     10.75 o 
 -10   1   4     1663.60     1711.44     36.50 o 
  -9   1   4      385.17      420.13     13.74 o 
  -8   1   4      174.03      197.34     20.40 o 
  -7   1   4     1770.44     1702.08     32.23 o 
  -6   1   4     2800.71     2668.68     40.93 o 
  -5   1   4     2643.16     2697.99     34.27 o 
  -3   1   4    13390.07    13823.23    325.39 o 
  -2   1   4    18757.45    19869.70    655.32 o 
  -1   1   4    33155.12    34064.45   1247.64 o 
   0   1   4        5.87       15.82      4.51 o 
   1   1   4    33263.68    33439.65   1213.94 o 
   2   1   4    17527.71    18271.39    614.86 o 
   3   1   4    13711.44    13908.14    331.96 o 
   5   1   4     2587.99     2774.53     30.04 o 
   6   1   4     2783.26     2720.19     32.63 o 
   7   1   4     1897.78     1837.73     35.17 o 
   8   1   4      217.37      211.95      7.23 o 
   9   1   4      377.09      374.70     10.70 o 
  10   1   4     1733.92     1764.87     30.30 o 
  11   1   4      197.43      205.17      8.88 o 
  12   1   4      115.55      123.46      9.66 o 
  13   1   4       80.01       84.68      8.77 o 
  14   1   4      329.88      323.13     13.20 o 
  15   1   4        9.19       13.76      6.24 o 
  16   1   4       16.26        8.20      9.19 o 
 -16   2   4       63.04       79.45      9.69 o 
 -15   2   4       14.03       19.18      8.82 o 
 -14   2   4       13.69       14.08      6.16 o 
 -13   2   4      187.44      201.25     10.00 o 
 -12   2   4      334.21      361.09     13.60 o 
 -11   2   4      376.24      384.21     20.71 o 
 -10   2   4      169.89      178.24     14.27 o 
  -9   2   4      230.14      232.98     22.68 o 
  -8   2   4      720.82      741.85     28.29 o 
  -7   2   4      844.13      885.69     17.41 o 
  -6   2   4      572.36      537.85      9.64 o 
  -5   2   4     1389.53     1395.89     28.12 o 
  -4   2   4     6148.19     6160.52     98.63 o 
  -3   2   4      568.19      490.91     12.94 o 
  -2   2   4     9561.02     8868.86    150.79 o 
  -1   2   4    18872.41    19122.51    490.68 o 
   1   2   4    18509.71    18651.50    474.67 o 
   2   2   4     9052.30     8263.39    127.89 o 
   3   2   4      588.73      542.54     12.26 o 
   4   2   4     6145.94     6178.26     79.94 o 
   5   2   4     1270.95     1275.27     23.87 o 
   6   2   4      633.88      614.46      9.00 o 
   7   2   4      946.68      991.23     12.49 o 
   8   2   4      744.91      767.00     15.05 o 
   9   2   4      270.53      277.70      9.36 o 
  10   2   4      126.81      141.58      5.48 o 
  11   2   4      378.50      352.29     12.89 o 
  12   2   4      356.67      407.81     17.32 o 
  13   2   4      172.74      172.30     19.12 o 
  14   2   4       17.53       24.17      4.90 o 
  15   2   4       19.58       23.86      8.09 o 
  16   2   4       61.11       32.54     50.04 o 
 -16   3   4       23.85       18.62      8.04 o 
 -15   3   4      187.40      162.17     13.24 o 
 -14   3   4        7.03        6.44      6.51 o 
 -13   3   4      285.34      298.46     12.68 o 
 -12   3   4      211.44      226.78     27.11 o 
 -11   3   4      147.66      158.80     13.79 o 
 -10   3   4      576.22      518.40     21.74 o 
  -9   3   4     1178.71     1187.16     27.53 o 
  -8   3   4      195.46      209.03     14.66 o 
  -7   3   4     2139.60     2021.76     36.43 o 
  -6   3   4     1388.98     1462.44     26.36 o 
  -5   3   4     4408.55     4602.04     95.47 o 
  -4   3   4      402.50      338.92      4.92 o 
  -2   3   4     7081.30     6701.43    113.83 o 
  -1   3   4     4036.52     4146.12     81.12 o 
   1   3   4     3550.07     3676.10     65.41 o 
   2   3   4     6927.42     6546.46     95.16 o 
   5   3   4     4158.82     4432.27     65.82 o 
   6   3   4     1401.16     1513.32     21.04 o 
   7   3   4     2184.51     2135.42     23.07 o 
   8   3   4      213.04      233.53      6.25 o 
   9   3   4     1250.34     1269.13     17.14 o 
  10   3   4      575.41      534.90      9.50 o 
  11   3   4      158.63      144.06     10.27 o 
  12   3   4      209.09      210.38     11.72 o 
  13   3   4      274.39      278.96     14.00 o 
  14   3   4        7.14        9.22      5.18 o 
  15   3   4      181.37      144.40     98.34 o 
  16   3   4       26.28       15.38     15.88 o 
 -16   4   4        3.09       17.21     11.01 o 
 -15   4   4       44.22       29.99      8.53 o 
 -14   4   4       23.96       30.22      7.84 o 
 -13   4   4       61.98       51.79      9.92 o 
 -12   4   4      117.98      145.60     15.58 o 
 -11   4   4       38.12       38.78      9.89 o 
 -10   4   4       68.65       95.85      8.48 o 
  -9   4   4       45.42       49.39      8.01 o 
  -8   4   4      353.08      400.80     17.17 o 
  -7   4   4     1615.12     1710.40     38.05 o 
  -6   4   4      444.65      383.40     13.50 o 
  -5   4   4       25.00       21.59      7.90 o 
  -4   4   4     8092.29     8316.76    216.68 o 
  -3   4   4      782.32      794.58     14.55 o 
  -2   4   4     2428.91     2463.81     34.46 o 
  -1   4   4    11300.54    11265.50    195.91 o 
   0   4   4      273.97      234.75     26.34 o 
   1   4   4    11297.23    11116.68    196.21 o 
   2   4   4     2196.25     2263.50     36.92 o 
   3   4   4      700.48      749.62     15.11 o 
   4   4   4     8118.47     8049.22    161.77 o 
   5   4   4       27.13       20.79      5.70 o 
   6   4   4      445.89      381.67     11.50 o 
   7   4   4     1734.94     1684.80     63.49 o 
   8   4   4      358.03      451.19     18.69 o 
   9   4   4       59.08       49.54      2.51 o 
  10   4   4       46.63       51.90      4.06 o 
  11   4   4       37.05       34.04      4.23 o 
  12   4   4      101.71      118.84      5.27 o 
  13   4   4       56.35       49.35      5.13 o 
  14   4   4       17.33       24.11     13.04 o 
  15   4   4       43.79       32.23     20.12 o 
  16   4   4        3.54        0.00     20.93 o 
 -16   5   4       39.37       35.01     23.89 o 
 -15   5   4       17.60       19.92     15.27 o 
 -14   5   4        6.46        2.27      8.01 o 
 -13   5   4      168.19      182.00     20.98 o 
 -12   5   4      371.05      391.64     29.35 o 
 -11   5   4       23.83       32.27     12.86 o 
 -10   5   4       17.45       21.83      7.69 o 
  -9   5   4      289.72      339.56     14.04 o 
  -8   5   4      839.57      848.32     24.04 o 
  -7   5   4      698.16      747.01     23.10 o 
  -6   5   4      772.42      759.76     28.31 o 
  -5   5   4     1660.54     1707.14     36.40 o 
  -4   5   4      829.25      866.93     21.61 o 
  -3   5   4     3090.02     3268.29     46.84 o 
  -2   5   4     1310.15     1105.74      9.84 o 
  -1   5   4     1564.42     1553.94     22.64 o 
   0   5   4     3303.00     3199.70     23.04 o 
   1   5   4     1684.80     1692.76     24.56 o 
   2   5   4     1463.65     1241.40     17.64 o 
   3   5   4     2943.90     3102.61     47.19 o 
   4   5   4      753.61      785.42     12.65 o 
   5   5   4     1735.85     1757.35     27.38 o 
   6   5   4      815.04      871.17     17.29 o 
   7   5   4      665.95      731.41     17.50 o 
   8   5   4      822.28      846.39     18.18 o 
   9   5   4      227.21      266.06     10.52 o 
  10   5   4       10.48       10.86      8.49 o 
  11   5   4       30.06       48.78     11.05 o 
  12   5   4      340.44      336.23     24.13 o 
  13   5   4      165.90      228.24     25.28 o 
  14   5   4       11.04       23.10     13.27 o 
  15   5   4       22.25       25.00     19.15 o 
 -15   6   4        3.78        0.00     14.09 o 
 -14   6   4       88.55       62.14     12.90 o 
 -13   6   4        5.90       13.60      7.49 o 
 -12   6   4      141.29      146.52     18.11 o 
 -11   6   4      486.54      449.03     25.15 o 
 -10   6   4      140.67      141.22     12.77 o 
  -9   6   4      146.53      156.63     19.56 o 
  -8   6   4      204.20      184.68     10.96 o 
  -7   6   4      586.47      545.76     21.83 o 
  -6   6   4     1270.95     1204.90     31.35 o 
  -5   6   4      493.08      452.99     15.18 o 
  -4   6   4     2571.54     2395.92     40.51 o 
  -3   6   4     1991.76     1943.62     23.78 o 
  -2   6   4      683.24      714.22     10.25 o 
  -1   6   4     4275.80     4345.63     68.68 o 
   0   6   4     2405.08     2435.12     40.57 o 
   1   6   4     4565.10     4567.46     74.58 o 
   2   6   4      624.86      623.76     11.40 o 
   3   6   4     2112.96     2001.13     28.30 o 
   4   6   4     2538.06     2386.52     40.38 o 
   5   6   4      602.50      542.09     13.39 o 
   6   6   4     1278.56     1257.64     25.88 o 
   7   6   4      583.95      586.74     17.28 o 
   8   6   4      168.26      166.63     10.00 o 
   9   6   4      157.06      157.23     11.46 o 
  10   6   4      120.95      153.46     19.04 o 
  11   6   4      522.91      481.22     25.90 o 
  12   6   4      148.36      164.63     16.35 o 
  13   6   4        2.55       12.00     12.26 o 
  14   6   4       87.90       66.86     16.97 o 
  15   6   4        5.28        7.00     20.98 o 
 -15   7   4       19.63        0.00     37.89 o 
 -14   7   4       14.90        0.00     19.56 o 
 -13   7   4      128.48      133.04     30.69 o 
 -12   7   4       24.42       46.34     17.71 o 
 -11   7   4       41.76       59.69      8.85 o 
 -10   7   4      109.48      117.96     10.30 o 
  -9   7   4      150.65      172.45     11.74 o 
  -8   7   4      983.78      965.31     34.16 o 
  -7   7   4       31.78       33.91      8.35 o 
  -6   7   4      269.06      277.91     20.03 o 
  -5   7   4     1392.44     1421.82     28.09 o 
  -4   7   4      118.78      122.76      6.16 o 
  -3   7   4       48.36       48.78      4.22 o 
  -2   7   4      724.67      862.19     16.04 o 
  -1   7   4      841.73      888.97     13.05 o 
   0   7   4      434.04      339.87     12.31 o 
   1   7   4      889.01      948.47     14.05 o 
   2   7   4      751.06      834.34     19.68 o 
   3   7   4       88.71       98.57      5.07 o 
   4   7   4      124.74      143.45      5.76 o 
   5   7   4     1426.51     1440.19     21.06 o 
   6   7   4      281.72      278.32     10.29 o 
   7   7   4       35.26       72.39     13.29 o 
   8   7   4      853.30      904.77     25.16 o 
   9   7   4      171.51      186.39      9.80 o 
  10   7   4      103.23       78.55     17.27 o 
  11   7   4       34.18       60.07     12.31 o 
  12   7   4       27.57       14.81     11.69 o 
  13   7   4      143.40      164.38     23.81 o 
  14   7   4       21.88       23.47     21.21 o 
  15   7   4       19.45       28.23     17.27 o 
 -14   8   4      100.68      131.60     28.83 o 
 -13   8   4      190.98      183.91     60.75 o 
 -12   8   4       33.44        4.74     39.75 o 
 -11   8   4      382.61      380.72     25.64 o 
 -10   8   4      587.59      584.77     31.16 o 
  -9   8   4       60.77       58.09     10.29 o 
  -8   8   4       17.83       37.15     10.47 o 
  -7   8   4       13.66       20.03     10.22 o 
  -6   8   4      884.18      912.85     22.07 o 
  -5   8   4      442.24      418.74     49.59 o 
  -4   8   4       38.04       53.99      6.24 o 
  -3   8   4     1434.52     1525.80     23.91 o 
  -2   8   4      196.34      153.04      5.17 o 
  -1   8   4      128.30      118.85      6.01 o 
   0   8   4      108.95      142.40      5.75 o 
   1   8   4      143.57      110.79      6.06 o 
   2   8   4      235.47      197.84      8.52 o 
   3   8   4     1429.39     1557.83     24.36 o 
   4   8   4       45.74       69.82      5.57 o 
   5   8   4      435.40      424.75     18.28 o 
   6   8   4      870.63      915.90     13.97 o 
   7   8   4       17.10       20.04      3.02 o 
   8   8   4        9.41       12.50      5.70 o 
   9   8   4       73.11       51.22     11.47 o 
  10   8   4      561.18      576.29     36.01 o 
  11   8   4      402.30      418.40     28.99 o 
  12   8   4       33.06       43.72     16.35 o 
  13   8   4      185.27      215.55     28.03 o 
  14   8   4       99.87       56.45     23.20 o 
 -14   9   4       21.20       25.33     24.71 o 
 -13   9   4       24.66       46.13     27.18 o 
 -12   9   4       54.35       45.09     33.36 o 
 -11   9   4       19.43       49.01     23.48 o 
 -10   9   4       47.05       34.57      8.34 o 
  -9   9   4       58.08       70.21     31.10 o 
  -8   9   4      291.81      346.10     20.61 o 
  -7   9   4       83.30       98.08      9.72 o 
  -6   9   4      360.46      423.61     58.88 o 
  -5   9   4      748.94      714.24     30.92 o 
  -4   9   4      488.15      449.98     16.87 o 
  -3   9   4      206.23      205.47      6.37 o 
  -2   9   4     2105.12     2107.35     29.18 o 
  -1   9   4      654.04      661.42     16.22 o 
   0   9   4     4020.36     3930.27     54.95 o 
   1   9   4      688.74      681.66     16.80 o 
   2   9   4     1990.30     1935.69     35.63 o 
   3   9   4      198.56      208.47      9.08 o 
   4   9   4      478.14      461.57     11.28 o 
   5   9   4      716.71      705.88     14.18 o 
   6   9   4      414.37      425.54     33.93 o 
   7   9   4       49.93       54.34      5.69 o 
   8   9   4      307.18      318.83     29.94 o 
   9   9   4       75.93       76.02      7.60 o 
  10   9   4       40.74       16.47     14.37 o 
  11   9   4       17.28       22.21     21.73 o 
  12   9   4       59.05       64.18     16.27 o 
  13   9   4       33.12       55.24     19.04 o 
  14   9   4       18.74        3.91     45.10 o 
 -13  10   4       65.31       36.45     30.27 o 
 -12  10   4       61.02       50.87     28.63 o 
 -11  10   4       16.87        2.88     23.68 o 
 -10  10   4      280.48      329.09     37.48 o 
  -9  10   4      101.84      120.58     13.84 o 
  -8  10   4       93.25       86.93      9.64 o 
  -7  10   4      192.20      215.83     14.00 o 
  -6  10   4      255.67      267.78     19.08 o 
  -5  10   4      260.28      237.24     12.45 o 
  -4  10   4      213.60      221.91     10.59 o 
  -3  10   4      754.85      769.13     16.22 o 
  -2  10   4      332.95      352.14     15.15 o 
  -1  10   4       37.63       27.77      6.70 o 
   0  10   4      381.25      436.41     16.01 o 
   1  10   4       49.71       56.41      7.08 o 
   2  10   4      258.96      265.28     18.76 o 
   3  10   4      704.88      720.20     16.42 o 
   4  10   4      232.54      247.63      9.84 o 
   5  10   4      293.09      280.44     18.20 o 
   6  10   4      208.87      182.81     11.01 o 
   7  10   4      191.29      176.04      8.00 o 
   8  10   4       97.94       95.42     11.18 o 
   9  10   4      101.04       77.93     13.13 o 
  10  10   4      279.83      208.50     76.77 o 
  11  10   4       19.10       25.53     20.58 o 
  12  10   4       62.11       57.54     34.95 o 
  13  10   4       70.22       64.48     22.20 o 
 -12  11   4       60.82       57.46     32.33 o 
 -11  11   4       11.89       19.15     25.33 o 
 -10  11   4       23.01        0.21     21.62 o 
  -8  11   4       20.09       20.26      9.63 o 
  -7  11   4      475.43      494.88     20.53 o 
  -6  11   4      265.47      283.25     12.86 o 
  -5  11   4      224.66      216.98      4.06 o 
  -4  11   4     1387.19     1310.39     42.34 o 
  -3  11   4      108.37      113.77      7.17 o 
  -2  11   4      381.08      355.48     22.80 o 
  -1  11   4      992.84      946.82     24.10 o 
   0  11   4       17.95       21.23      5.91 o 
   1  11   4      891.99      849.13     19.70 o 
   2  11   4      396.15      383.99     13.17 o 
   3  11   4       95.60      109.01      8.45 o 
   4  11   4     1367.00     1357.89     28.63 o 
   5  11   4      226.46      204.49     11.62 o 
   6  11   4      255.14      251.39     11.36 o 
   7  11   4      456.63      435.87     14.03 o 
   8  11   4       18.87       13.11      4.26 o 
   9  11   4      310.26      332.02     35.32 o 
  10  11   4       16.95        8.34     15.14 o 
  11  11   4       13.20       18.74     18.20 o 
  12  11   4       63.68       67.51     28.35 o 
 -10  12   4      162.10      182.05     21.21 o 
  -9  12   4       44.73       50.87     14.42 o 
  -8  12   4       27.72       18.92     10.33 o 
  -7  12   4       73.24       54.38      8.23 o 
  -6  12   4      248.69      261.62     13.04 o 
  -5  12   4      355.34      355.91     24.02 o 
  -4  12   4      139.74      128.55      9.33 o 
  -3  12   4       94.26       98.06     15.46 o 
  -2  12   4      485.34      486.19     12.35 o 
  -1  12   4       26.35       19.86      5.83 o 
   0  12   4      291.33      313.17     14.25 o 
   1  12   4       41.46       33.04      6.65 o 
   2  12   4      450.18      448.70     14.91 o 
   3  12   4       89.03       91.32     10.20 o 
   4  12   4      151.61      177.06     17.82 o 
   5  12   4      354.51      368.66     15.01 o 
   6  12   4      239.93      259.56     20.09 o 
   7  12   4       89.12       93.25      8.48 o 
   8  12   4       21.23       16.62     10.21 o 
   9  12   4       57.59       51.54     25.85 o 
  10  12   4      171.20      256.17     36.88 o 
  11  12   4       30.40       40.36     26.28 o 
 -10  13   4       24.27       17.50     12.77 o 
  -9  13   4       63.62       44.07     16.48 o 
  -8  13   4      145.03      148.48     34.80 o 
  -7  13   4       11.70       13.01      8.75 o 
  -6  13   4      247.39      234.12     14.18 o 
  -5  13   4        6.95        4.66      2.73 o 
  -4  13   4       71.04       80.34     10.66 o 
  -3  13   4      133.69      115.50     12.03 o 
  -2  13   4      136.99      152.10     12.79 o 
  -1  13   4       42.17       62.45      7.27 o 
   0  13   4      128.50      141.18     10.93 o 
   1  13   4       35.72       37.28      8.60 o 
   2  13   4      145.81      168.39     11.12 o 
   3  13   4      156.02      159.42     14.46 o 
   4  13   4       64.35       72.94      7.98 o 
   5  13   4        5.11        7.61      5.61 o 
   6  13   4      236.61      237.39     15.32 o 
   7  13   4        8.08        4.83      7.58 o 
   8  13   4      138.85      182.94     27.77 o 
   9  13   4       67.12      111.91     23.28 o 
  10  13   4       22.48        2.55     23.66 o 
  -9  14   4       31.37       37.69     14.83 o 
  -8  14   4       35.84       18.74     22.34 o 
  -7  14   4       60.54       37.81     22.14 o 
  -6  14   4       38.71       43.21     10.30 o 
  -5  14   4      223.93      204.62     16.29 o 
  -4  14   4       13.81       20.25      6.97 o 
  -3  14   4      290.37      247.88     17.01 o 
  -2  14   4      166.17      148.71     16.82 o 
  -1  14   4       38.06       33.93      7.50 o 
   0  14   4      365.45      361.57     15.64 o 
   1  14   4       41.89       28.51      8.29 o 
   2  14   4      176.26      169.00     18.49 o 
   3  14   4      287.61      298.40     13.18 o 
   4  14   4       15.13       17.02      8.37 o 
   5  14   4      218.52      232.81     17.02 o 
   6  14   4       31.31       15.80      9.12 o 
   7  14   4       63.86       67.27     21.29 o 
   8  14   4       34.07       24.81     23.55 o 
   9  14   4       26.98       16.02     21.67 o 
  -7  15   4        8.76       23.30     20.37 o 
  -6  15   4       14.55       17.76     14.98 o 
  -5  15   4       18.76       14.70      9.09 o 
  -4  15   4        2.97       18.84      8.02 o 
  -3  15   4       71.09       63.85      9.35 o 
  -2  15   4      120.74      127.66      9.89 o 
  -1  15   4       38.57       48.12      7.91 o 
   0  15   4      118.31      106.97      9.58 o 
   1  15   4       41.03       46.83      9.15 o 
   2  15   4      134.37      162.56     14.01 o 
   3  15   4       84.02       66.00     10.87 o 
   4  15   4        4.29        1.08      7.72 o 
   5  15   4       13.04       25.95      7.37 o 
   6  15   4       13.50       16.46     13.72 o 
   7  15   4        7.05       24.05     24.48 o 
  -5  16   4       19.59       19.44     14.31 o 
  -4  16   4       22.29       35.52     10.10 o 
  -3  16   4       25.87       18.82     10.31 o 
  -2  16   4       27.82       21.36      7.29 o 
  -1  16   4       52.57       59.25      9.34 o 
   0  16   4       15.30       17.49      7.36 o 
   1  16   4       48.98       40.84      9.16 o 
   2  16   4       35.52       46.00      8.88 o 
   3  16   4       31.92       35.17      9.63 o 
   4  16   4       26.92       27.70      8.55 o 
   5  16   4       16.92        1.69     12.26 o 
   1   0   5    42063.21    39894.68   1109.55 o 
   2   0   5     5833.65     5688.64     65.07 o 
   3   0   5    15983.06    14587.82   1046.42 o 
   5   0   5     2003.16     1829.70     28.65 o 
   6   0   5     2648.63     2661.04     28.24 o 
   7   0   5      331.67      307.42      7.05 o 
   8   0   5        9.74       10.25      3.49 o 
   9   0   5      187.68      266.19     16.15 o 
  10   0   5       72.69       74.93      8.76 o 
  11   0   5      622.09      638.79     22.91 o 
  12   0   5      114.35      114.41     10.23 o 
  13   0   5      130.09      161.96     12.18 o 
  14   0   5       44.50       38.29      8.14 o 
  15   0   5      121.72       98.85     10.65 o 
  16   0   5        1.10        5.23      7.73 o 
 -16   1   5       24.62       29.16      9.34 o 
 -15   1   5       19.06       18.28      7.42 o 
 -14   1   5       32.92       21.84      6.87 o 
 -13   1   5      167.76      190.12     10.70 o 
 -12   1   5      602.69      547.11     20.26 o 
 -11   1   5      294.68      301.92     13.19 o 
 -10   1   5      274.50      281.23     13.98 o 
  -9   1   5      397.60      395.21     14.53 o 
  -8   1   5      507.81      487.59     13.83 o 
  -7   1   5     1566.11     1620.32     25.07 o 
  -6   1   5      419.32      460.43     16.42 o 
  -5   1   5     1327.68     1122.53     22.19 o 
  -4   1   5    13224.17    12620.88    261.55 o 
  -3   1   5     8566.19     8535.21    170.45 o 
  -2   1   5     2333.59     2646.82     54.22 o 
  -1   1   5      783.66      812.10     24.58 o 
   0   1   5     5078.34     5484.35    155.63 o 
   1   1   5      852.68      858.60     16.03 o 
   2   1   5     2038.86     2343.30     41.48 o 
   3   1   5     8448.11     8378.61    148.52 o 
   4   1   5    12623.75    12095.11    259.71 o 
   5   1   5     1345.73     1133.17     25.37 o 
   6   1   5      389.70      439.46     11.29 o 
   7   1   5     1515.74     1600.59     22.13 o 
   8   1   5      509.66      490.77     10.54 o 
   9   1   5      345.54      321.68      8.57 o 
  10   1   5      226.34      231.00     10.66 o 
  11   1   5      290.62      297.99     11.27 o 
  12   1   5      597.93      599.46     17.03 o 
  13   1   5      166.06      172.62     11.28 o 
  14   1   5       26.77       24.05      6.62 o 
  15   1   5       23.52       18.29      6.77 o 
  16   1   5       30.08       14.82      8.60 o 
 -16   2   5       56.16       56.56     11.62 o 
 -15   2   5       97.52       85.43      8.79 o 
 -14   2   5      265.14      298.78     13.88 o 
 -13   2   5      342.26      337.37     13.34 o 
 -12   2   5      153.95      153.17      9.56 o 
 -11   2   5      200.88      204.13     17.87 o 
 -10   2   5      658.33      655.37     22.22 o 
  -9   2   5      679.45      672.72     20.31 o 
  -8   2   5      827.14      764.95     21.27 o 
  -7   2   5     2036.98     2129.17     35.58 o 
  -6   2   5     5396.43     5424.12    104.59 o 
  -5   2   5      976.11      901.48     15.16 o 
  -4   2   5     1394.44     1581.91     33.75 o 
  -3   2   5     2833.21     2868.03     68.95 o 
  -2   2   5     6302.65     6230.57     69.48 o 
  -1   2   5     1141.83     1181.37     28.98 o 
   0   2   5      599.08      508.98     12.69 o 
   1   2   5     1185.64     1176.80     28.57 o 
   2   2   5     6082.72     6007.29     63.72 o 
   3   2   5     2614.97     2742.68     58.90 o 
   4   2   5     1351.18     1498.46     23.61 o 
   5   2   5      940.48      870.06     10.98 o 
   6   2   5     5679.40     5778.33    100.20 o 
   7   2   5     2160.49     2259.59     31.68 o 
   8   2   5      957.22      920.62     19.36 o 
   9   2   5      724.68      710.18     12.92 o 
  10   2   5      735.13      718.76     13.18 o 
  11   2   5      183.05      193.78     10.94 o 
  12   2   5      143.17      138.29      9.98 o 
  13   2   5      336.18      319.99     10.75 o 
  14   2   5      263.90      273.08     12.01 o 
  15   2   5      102.71       59.04     15.68 o 
  16   2   5       58.30       49.62     18.29 o 
 -16   3   5        0.41        7.59      7.35 o 
 -15   3   5       33.70       22.00      8.57 o 
 -14   3   5       29.34       13.42      6.58 o 
 -13   3   5      197.11      184.03     10.29 o 
 -12   3   5      103.49      101.55     12.26 o 
 -11   3   5      328.63      351.36     17.37 o 
 -10   3   5       61.13       55.05     10.14 o 
  -9   3   5      120.88      137.46      9.57 o 
  -8   3   5      165.09      178.43     10.10 o 
  -7   3   5      465.41      481.83     16.25 o 
  -6   3   5      577.91      578.93     11.56 o 
  -5   3   5     2366.86     2586.73     60.34 o 
  -4   3   5     1236.09     1278.67     15.97 o 
  -3   3   5     6312.92     5991.73    203.95 o 
  -2   3   5     2227.50     2150.56     22.91 o 
  -1   3   5      493.07      484.92      8.60 o 
   0   3   5     6759.56     7120.42    184.88 o 
   1   3   5      560.56      546.65     11.51 o 
   2   3   5     2210.39     2119.71     23.82 o 
   3   3   5     5812.75     5810.92     79.93 o 
   4   3   5     1201.60     1293.07     13.82 o 
   5   3   5     2244.99     2495.84     25.98 o 
   6   3   5      567.92      584.85     13.05 o 
   7   3   5      472.24      487.47      9.38 o 
   8   3   5      205.18      196.03     11.98 o 
   9   3   5      159.94      168.60      5.13 o 
  10   3   5       53.05       62.19      3.87 o 
  11   3   5      329.17      319.53      9.14 o 
  12   3   5       90.50       99.40      6.71 o 
  13   3   5      172.74      141.12     12.31 o 
  14   3   5       34.28       20.54      6.37 o 
  15   3   5       31.98       30.32     16.08 o 
  16   3   5        0.15       14.17     18.87 o 
 -16   4   5       68.37       25.95     12.64 o 
 -15   4   5       17.36       30.19     11.92 o 
 -14   4   5      177.69      178.51     17.75 o 
 -13   4   5      160.59      144.69     10.44 o 
 -12   4   5      111.68      105.60     11.30 o 
 -11   4   5      420.47      390.07     16.30 o 
 -10   4   5       22.69       26.96      7.01 o 
  -9   4   5      882.84      836.69     27.42 o 
  -8   4   5     1262.43     1209.74     28.71 o 
  -7   4   5      755.42      808.81     27.19 o 
  -6   4   5     1532.71     1460.43     29.09 o 
  -5   4   5       72.41       93.91      9.16 o 
  -4   4   5     1378.49     1395.71     62.12 o 
  -2   4   5     2299.58     2347.35     49.43 o 
  -1   4   5     1377.80     1316.30     19.37 o 
   0   4   5     1258.63     1289.45     34.19 o 
   1   4   5     1342.56     1277.14     20.71 o 
   2   4   5     2112.94     2192.54     43.22 o 
   4   4   5     1326.86     1404.61     25.29 o 
   5   4   5       72.38       87.59      7.54 o 
   6   4   5     1666.48     1590.81     25.48 o 
   7   4   5      743.62      755.80     15.47 o 
   8   4   5     1305.54     1287.80     26.31 o 
   9   4   5      939.64      910.49     14.94 o 
  10   4   5       12.81        8.24      4.65 o 
  11   4   5      390.67      334.07      9.69 o 
  12   4   5      114.72      124.49     13.99 o 
  13   4   5      160.68      134.16     17.08 o 
  14   4   5      177.80      191.73     25.06 o 
  15   4   5       15.98       30.08     21.90 o 
  16   4   5       80.15       57.24     22.01 o 
 -15   5   5       31.82       18.20     17.12 o 
 -14   5   5       39.08       28.47      8.47 o 
 -13   5   5      211.64      233.94     18.90 o 
 -12   5   5       29.00       24.74     11.20 o 
 -11   5   5      337.04      366.57     19.89 o 
 -10   5   5      515.97      533.93     20.55 o 
  -9   5   5      134.37      143.06     13.41 o 
  -8   5   5      307.07      284.54     15.10 o 
  -7   5   5      170.70      182.03     12.56 o 
  -6   5   5      332.19      352.89     11.89 o 
  -5   5   5     1664.11     1583.53     42.69 o 
  -4   5   5      184.37      173.02     14.80 o 
  -3   5   5     6215.97     6491.78    111.90 o 
  -2   5   5     5172.84     5200.33     73.34 o 
  -1   5   5     2574.31     2774.01     44.88 o 
   0   5   5     3340.09     3273.83     33.39 o 
   1   5   5     2729.00     2964.72     43.23 o 
   2   5   5     5021.45     5027.90     67.62 o 
   3   5   5     6303.79     6490.53    109.99 o 
   4   5   5      253.31      285.75     10.63 o 
   5   5   5     1811.92     1713.57     33.72 o 
   6   5   5      355.65      366.46     11.99 o 
   7   5   5      188.29      193.59     12.34 o 
   8   5   5      339.19      346.59     19.62 o 
   9   5   5      158.45      135.69     23.93 o 
  10   5   5      542.07      512.45     21.43 o 
  11   5   5      287.77      305.03     18.63 o 
  12   5   5       37.67       32.54     10.30 o 
  13   5   5      206.13      260.63     27.86 o 
  14   5   5       40.34       31.16     16.29 o 
  15   5   5       31.67       29.95     18.01 o 
 -15   6   5       36.07       43.94     20.30 o 
 -14   6   5       95.92       79.86     16.30 o 
 -13   6   5        0.32        0.00      9.66 o 
 -12   6   5      175.80      178.52     19.81 o 
 -11   6   5      141.14      150.92     18.22 o 
 -10   6   5      292.57      307.67     17.96 o 
  -9   6   5     1259.67     1296.44     36.35 o 
  -8   6   5      217.95      239.94     12.41 o 
  -7   6   5      867.33      856.76     26.94 o 
  -6   6   5      440.77      429.38     21.38 o 
  -5   6   5      750.35      734.51     32.13 o 
  -4   6   5      786.80      755.42     49.07 o 
  -3   6   5      620.33      682.47     14.01 o 
  -2   6   5       40.86       55.30      4.48 o 
  -1   6   5     5419.69     5425.67     79.86 o 
   0   6   5     2497.87     2677.45     49.77 o 
   1   6   5     5353.97     5377.57     77.76 o 
   2   6   5       55.15       77.19      4.84 o 
   3   6   5      660.68      704.52     15.20 o 
   4   6   5      748.97      810.87     15.43 o 
   5   6   5      669.18      659.78     15.43 o 
   6   6   5      486.12      466.74     18.29 o 
   7   6   5      767.84      756.78     18.05 o 
   8   6   5      232.64      245.20     10.47 o 
   9   6   5     1132.70     1191.47     29.76 o 
  10   6   5      277.28      266.72     16.80 o 
  11   6   5      134.62      130.95     16.19 o 
  12   6   5      167.73      159.80     16.91 o 
  13   6   5        2.85        4.11     12.25 o 
  14   6   5       96.14       96.69     25.03 o 
  15   6   5       44.44       37.94     21.13 o 
 -15   7   5       11.69        7.65     15.92 o 
 -14   7   5       12.02       44.48     22.45 o 
 -13   7   5       80.42      116.84     39.03 o 
 -12   7   5      168.88      217.30     20.18 o 
 -11   7   5        9.20        6.53      9.75 o 
 -10   7   5      802.51      793.99     25.13 o 
  -9   7   5      149.39      161.23     15.13 o 
  -8   7   5      113.83      122.62     13.18 o 
  -7   7   5      882.90      925.08     32.04 o 
  -6   7   5     1104.09     1032.28     63.22 o 
  -5   7   5      368.39      404.38     17.26 o 
  -4   7   5     1077.74     1012.81     16.05 o 
  -3   7   5     1076.61     1094.62     14.48 o 
  -2   7   5     1009.85      930.62     14.67 o 
  -1   7   5      822.42      893.45     18.68 o 
   0   7   5      604.78      572.08     13.93 o 
   1   7   5      811.96      875.50     11.17 o 
   2   7   5     1018.64      925.59     16.02 o 
   3   7   5     1099.76     1121.36     17.09 o 
   4   7   5     1249.11     1180.12     16.20 o 
   5   7   5      357.25      376.54     10.73 o 
   6   7   5     1165.77     1073.04     23.64 o 
   7   7   5      918.36      950.34     23.46 o 
   8   7   5      116.57      101.73      9.25 o 
   9   7   5      139.77      145.40      9.50 o 
  10   7   5      788.35      783.65     32.30 o 
  11   7   5        8.92        8.63     10.13 o 
  12   7   5      158.05      164.14     25.57 o 
  13   7   5       78.17       96.86     15.19 o 
  14   7   5       15.95       19.62     23.94 o 
  15   7   5       10.54        8.04     17.91 o 
 -14   8   5       17.44       21.24     20.81 o 
 -13   8   5       63.79       78.05     26.98 o 
 -12   8   5       24.21       32.45     13.58 o 
 -11   8   5        7.86       11.61     19.15 o 
 -10   8   5       43.10       53.14     10.71 o 
  -9   8   5      331.04      357.17     20.37 o 
  -8   8   5       57.39       46.15     20.90 o 
  -7   8   5      411.11      454.87     29.30 o 
  -6   8   5      205.28      226.73     16.37 o 
  -5   8   5      442.92      438.26     19.59 o 
  -4   8   5      495.74      471.41     12.81 o 
  -3   8   5       74.09       70.30      4.92 o 
  -2   8   5      477.59      461.89     10.74 o 
  -1   8   5     1882.88     1822.23     22.41 o 
   0   8   5     1306.89     1321.61     15.76 o 
   1   8   5     1892.48     1848.57     23.80 o 
   2   8   5      425.60      413.68     10.25 o 
   3   8   5       82.11       86.88      5.20 o 
   4   8   5      479.09      438.65      9.02 o 
   5   8   5      400.36      399.38     14.03 o 
   6   8   5      238.72      280.21     26.70 o 
   7   8   5      350.47      339.73     17.03 o 
   8   8   5       80.16       78.06      8.41 o 
   9   8   5      290.86      297.25     18.07 o 
  10   8   5       41.96       30.77      9.53 o 
  11   8   5        6.15        8.93     11.86 o 
  12   8   5       28.34       35.56     15.31 o 
  13   8   5       55.75       78.28     15.63 o 
  14   8   5       21.59       21.17     18.35 o 
 -14   9   5       25.83       25.49     18.68 o 
 -13   9   5       23.07       18.99     21.52 o 
 -12   9   5       85.15       46.43     27.80 o 
 -11   9   5      157.91      146.07     12.77 o 
 -10   9   5      196.94      205.68     12.76 o 
  -9   9   5      316.62      291.51     22.67 o 
  -8   9   5       23.52       29.93      9.47 o 
  -7   9   5      202.06      184.69     21.40 o 
  -6   9   5      321.02      336.34     39.54 o 
  -5   9   5     1025.72     1048.02     45.49 o 
  -4   9   5      314.04      320.48      7.98 o 
  -3   9   5      504.02      470.26     13.34 o 
  -2   9   5      683.48      713.49     12.69 o 
  -1   9   5      807.39      858.97     16.47 o 
   0   9   5      274.33      292.44     10.64 o 
   1   9   5      742.30      804.12     14.93 o 
   2   9   5      625.66      644.63     16.53 o 
   3   9   5      519.54      498.84     14.83 o 
   4   9   5      323.91      348.65     11.33 o 
   5   9   5     1039.57     1007.31     36.69 o 
   6   9   5      355.34      360.82     10.55 o 
   7   9   5      213.06      216.09     11.53 o 
   8   9   5       29.30       28.17      7.60 o 
   9   9   5      327.50      279.93     17.46 o 
  10   9   5      216.36      161.55     27.61 o 
  11   9   5      152.58      139.57     23.93 o 
  12   9   5       96.83       93.72     16.26 o 
  13   9   5       21.79       17.03     13.87 o 
  14   9   5       27.40       11.95     15.78 o 
 -11  10   5       29.07       27.60     31.10 o 
 -10  10   5       70.37       49.67     14.46 o 
  -9  10   5      231.12      254.13     20.95 o 
  -8  10   5      403.57      386.52     19.75 o 
  -7  10   5      332.68      321.45     25.95 o 
  -6  10   5      203.77      246.35     35.32 o 
  -5  10   5      284.52      301.15     16.91 o 
  -4  10   5      179.99      190.91     11.28 o 
  -3  10   5       19.93       19.90      4.48 o 
  -2  10   5      717.20      748.68     16.16 o 
  -1  10   5      227.00      232.15      9.58 o 
   0  10   5     3100.87     3005.03     47.80 o 
   1  10   5      194.00      188.15      8.82 o 
   2  10   5      693.43      715.31     25.10 o 
   3  10   5       32.90       21.85      6.06 o 
   4  10   5      198.65      244.24     14.66 o 
   5  10   5      293.51      281.20     19.64 o 
   6  10   5      216.75      271.91     26.04 o 
   7  10   5      318.70      298.13     15.51 o 
   8  10   5      416.71      435.72     17.94 o 
   9  10   5      215.63      195.77     21.43 o 
  10  10   5       82.73       59.36     15.96 o 
  11  10   5       30.05       24.87     16.31 o 
  12  10   5       51.55       60.24     18.69 o 
  13  10   5       12.33       18.13     18.98 o 
 -11  11   5       58.57       65.08     38.72 o 
 -10  11   5        8.32        0.00     28.63 o 
  -9  11   5       34.78       29.37     13.23 o 
  -8  11   5       52.62       69.92     15.57 o 
  -7  11   5      100.44       89.78     19.04 o 
  -6  11   5      216.14      195.97     34.48 o 
  -5  11   5      332.06      285.34     10.18 o 
  -4  11   5      153.00      135.99      7.57 o 
  -3  11   5      339.98      316.50     13.30 o 
  -2  11   5       22.84       23.23      5.76 o 
  -1  11   5      618.27      597.27     17.39 o 
   0  11   5       46.64       49.76      6.40 o 
   1  11   5      604.35      572.73     13.69 o 
   2  11   5       31.27       35.10      6.39 o 
   3  11   5      295.48      293.47     32.60 o 
   4  11   5      145.66      129.90     14.55 o 
   5  11   5      281.40      264.02     17.58 o 
   6  11   5      206.05      206.59      9.79 o 
   7  11   5       99.90      100.74     16.69 o 
   8  11   5       43.77       38.18     11.35 o 
   9  11   5       33.24       31.76     10.40 o 
  10  11   5        7.48       16.26     13.39 o 
  11  11   5       59.20       58.58     19.35 o 
  12  11   5        4.35       13.07     17.76 o 
 -11  12   5        0.37        0.82     12.36 o 
 -10  12   5       61.05       15.65     15.24 o 
  -9  12   5       33.05       45.92     15.86 o 
  -8  12   5      559.13      543.94     35.57 o 
  -7  12   5      159.74      148.24     14.21 o 
  -6  12   5      140.62      137.66     13.64 o 
  -5  12   5      141.86      133.43      5.74 o 
  -4  12   5       50.52       38.84      6.95 o 
  -3  12   5       37.41       37.36      5.17 o 
  -2  12   5       11.08        8.92      4.65 o 
  -1  12   5       36.46       35.29      7.57 o 
   0  12   5     1451.72     1395.32     31.85 o 
   1  12   5       48.30       43.33      6.74 o 
   2  12   5        8.23        5.84      4.70 o 
   3  12   5       44.01       48.60      6.38 o 
   4  12   5       55.26       55.33      6.70 o 
   5  12   5      129.39      131.22     12.94 o 
   6  12   5      154.19      139.63      9.57 o 
   7  12   5      156.46      148.94     12.25 o 
   8  12   5      588.10      590.46     20.80 o 
   9  12   5       41.13       36.41     24.90 o 
  10  12   5       62.09       69.66     20.46 o 
  11  12   5        0.14        7.30     20.77 o 
 -10  13   5       26.19       57.46     25.74 o 
  -9  13   5       55.12       60.25     16.74 o 
  -8  13   5        8.76        8.58     11.57 o 
  -7  13   5      131.11      172.44     19.29 o 
  -6  13   5       61.02       53.82     16.24 o 
  -5  13   5       75.73       67.78      6.81 o 
  -4  13   5      156.30      171.71     14.67 o 
  -3  13   5       14.75       30.23      6.11 o 
  -2  13   5      241.47      255.73     11.10 o 
  -1  13   5      426.36      428.77     14.86 o 
   0  13   5       20.48       21.04      6.86 o 
   1  13   5      443.77      454.14     14.23 o 
   2  13   5      262.46      287.06     12.55 o 
   3  13   5       12.34       16.82      7.69 o 
   4  13   5      160.33      190.05     10.12 o 
   5  13   5       76.05       85.14      6.94 o 
   6  13   5       61.96       69.14      8.66 o 
   7  13   5      123.97      163.85     13.75 o 
   8  13   5        6.25        0.00     16.20 o 
   9  13   5       58.71       59.02     27.97 o 
  10  13   5       27.05       19.31     18.05 o 
  -9  14   5       27.92       32.16     15.04 o 
  -8  14   5        9.91       10.98     16.78 o 
  -7  14   5      138.30      132.78     20.05 o 
  -6  14   5       18.43       24.64     11.98 o 
  -5  14   5        4.17        4.33     10.33 o 
  -4  14   5        4.11        2.51      5.76 o 
  -3  14   5        6.06        4.10      5.62 o 
  -2  14   5       94.93       81.07     10.45 o 
  -1  14   5      178.83      159.84     13.83 o 
   0  14   5       95.75       98.48     10.20 o 
   1  14   5      186.82      187.85     10.58 o 
   2  14   5      104.70       99.33      8.81 o 
   3  14   5        3.46        2.38      6.19 o 
   4  14   5        3.59        5.38      5.82 o 
   5  14   5        4.48        6.26      7.00 o 
   6  14   5       16.72       17.66      9.48 o 
   7  14   5      128.94      138.39     25.15 o 
   8  14   5       11.47       37.09     22.98 o 
   9  14   5       20.85       23.85     21.52 o 
  -7  15   5        3.15        7.64     13.83 o 
  -6  15   5       74.51       57.17     17.46 o 
  -5  15   5       13.05       15.64     12.39 o 
  -4  15   5       43.05       42.91     14.53 o 
  -3  15   5      101.90       82.96     14.00 o 
  -2  15   5      179.23      165.20     13.81 o 
  -1  15   5       55.43       41.61      9.70 o 
   0  15   5        2.86       10.02      6.17 o 
   1  15   5       60.25       47.64     10.41 o 
   2  15   5      197.03      204.44     18.83 o 
   3  15   5       99.84       92.94     11.21 o 
   4  15   5       53.99       49.61      9.03 o 
   5  15   5       14.98       27.84      8.82 o 
   6  15   5       73.58       58.48     15.50 o 
   7  15   5        1.84        7.52     14.64 o 
  -5  16   5       14.25       21.20     17.00 o 
  -4  16   5        3.73       10.88      9.58 o 
  -3  16   5       28.66       40.43     11.74 o 
  -2  16   5       50.38       47.54      8.56 o 
  -1  16   5       35.66       31.64      8.57 o 
   0  16   5       35.09       32.02      8.94 o 
   1  16   5       45.79       38.50      8.67 o 
   2  16   5       54.41       62.89      9.77 o 
   3  16   5       34.63       26.92      9.21 o 
   4  16   5        3.77       11.46      7.09 o 
   5  16   5       11.50       16.17     15.15 o 
   0   0   6    11781.40    11501.34    263.99 o 
   3   0   6    10710.40    10563.61    200.20 o 
   5   0   6     6110.95     6137.88     75.39 o 
   6   0   6      202.71      219.18      7.07 o 
   7   0   6      360.79      350.37     12.49 o 
   8   0   6      904.71      906.94     17.10 o 
   9   0   6      525.21      593.18     12.75 o 
  10   0   6      238.28      227.36     10.44 o 
  11   0   6      286.90      277.53     14.59 o 
  12   0   6        2.03        2.39      6.11 o 
  13   0   6      792.95      779.55     20.41 o 
  14   0   6       32.06       23.18      5.79 o 
  15   0   6        8.33       17.81      7.24 o 
  16   0   6       13.06       17.45     12.36 o 
 -16   1   6       26.65       20.15     11.51 o 
 -15   1   6       10.24       16.42      6.60 o 
 -14   1   6      442.94      459.86     17.72 o 
 -13   1   6       49.99       35.42      6.77 o 
 -12   1   6       14.88       13.25      7.49 o 
 -11   1   6       64.13       81.02     11.57 o 
 -10   1   6      170.16      188.45     11.99 o 
  -9   1   6      164.49      174.70      9.51 o 
  -8   1   6      349.84      384.55     10.41 o 
  -7   1   6      256.92      218.15      8.88 o 
  -6   1   6     4014.84     3987.43     61.02 o 
  -5   1   6      222.67      242.23      8.08 o 
  -4   1   6      218.36      224.54      5.20 o 
  -3   1   6      816.78      810.22     27.14 o 
  -2   1   6     5104.28     4875.30     85.38 o 
  -1   1   6     3172.44     3267.32     51.69 o 
   0   1   6     2641.68     2580.40     30.20 o 
   1   1   6     2935.44     3008.55     50.87 o 
   2   1   6     5134.34     4860.70     84.90 o 
   3   1   6      838.97      833.91     23.32 o 
   4   1   6      227.16      237.26     10.38 o 
   5   1   6      267.49      275.09      8.46 o 
   6   1   6     4042.23     4099.70     60.86 o 
   7   1   6      255.50      220.83     10.65 o 
   8   1   6      369.06      406.06      9.70 o 
   9   1   6      141.06      111.12     13.31 o 
  10   1   6      206.99      220.20      8.55 o 
  11   1   6       66.53       78.88      6.49 o 
  12   1   6       12.41       13.48      5.28 o 
  13   1   6       40.37       28.23      5.44 o 
  14   1   6      450.67      397.92     33.58 o 
  15   1   6       12.97       18.94     11.24 o 
  16   1   6       24.02       18.51     16.89 o 
 -16   2   6       46.33       47.97     13.45 o 
 -15   2   6       36.04       34.32      8.95 o 
 -14   2   6      103.66      104.15     22.26 o 
 -13   2   6       41.80       36.77     10.28 o 
 -12   2   6      394.10      407.00     21.52 o 
 -11   2   6        7.02       19.37      9.89 o 
 -10   2   6      106.42      100.53     12.86 o 
  -9   2   6       79.83       79.68      7.55 o 
  -8   2   6      276.55      275.06     14.33 o 
  -7   2   6      305.09      346.95     12.48 o 
  -6   2   6      288.37      292.82      7.77 o 
  -5   2   6     2691.16     2498.49     44.41 o 
  -4   2   6     7730.95     7889.11    113.92 o 
  -3   2   6     3674.56     3444.01     59.89 o 
  -2   2   6     5618.71     5090.20     70.69 o 
  -1   2   6     2295.66     2476.41     42.54 o 
   0   2   6     2624.30     2728.93     60.58 o 
   1   2   6     2217.58     2390.52     40.71 o 
   2   2   6     5194.58     4679.15     61.54 o 
   3   2   6     3714.96     3502.97     51.16 o 
   4   2   6     7238.40     7623.25    106.87 o 
   5   2   6     2423.25     2297.58     47.23 o 
   6   2   6      245.53      247.55      6.51 o 
   7   2   6      309.51      340.41     10.95 o 
   8   2   6      262.06      285.66      8.38 o 
   9   2   6       70.09       72.18     11.82 o 
  10   2   6       79.69      100.73     11.50 o 
  11   2   6       13.51       10.18      6.67 o 
  12   2   6      372.65      338.03     25.29 o 
  13   2   6       34.56       47.62      8.05 o 
  14   2   6       95.02       77.99     13.92 o 
  15   2   6       37.02       44.07     16.41 o 
  16   2   6       52.17       67.71     21.14 o 
 -16   3   6       18.81       21.45      8.80 o 
 -15   3   6      101.97       84.31     10.90 o 
 -14   3   6      137.57      129.03     18.34 o 
 -13   3   6      250.86      271.52     15.80 o 
 -12   3   6       20.26       18.31      9.66 o 
 -11   3   6      120.93      123.97     11.69 o 
 -10   3   6      237.01      236.97     15.40 o 
  -9   3   6     1505.69     1522.68     36.04 o 
  -8   3   6      573.74      533.45     19.94 o 
  -7   3   6     4267.88     4222.11     82.19 o 
  -6   3   6      369.02      367.23     16.98 o 
  -5   3   6     1259.89     1259.69     32.80 o 
  -4   3   6       14.36       13.63      3.59 o 
  -3   3   6     7234.35     7007.50     99.89 o 
  -2   3   6     2612.23     2584.18     37.78 o 
  -1   3   6     7774.06     7556.44    121.73 o 
   0   3   6      759.75      757.50     22.06 o 
   1   3   6     7954.88     7599.05    115.17 o 
   2   3   6     2612.23     2589.95     34.46 o 
   3   3   6     7030.29     6858.32     86.96 o 
   4   3   6       13.88       16.32      3.04 o 
   5   3   6     1386.62     1412.25     18.39 o 
   6   3   6      416.28      423.19      9.47 o 
   7   3   6     4391.37     4449.37     67.42 o 
   8   3   6      576.17      526.96     11.12 o 
   9   3   6     1568.74     1602.92     25.63 o 
  10   3   6      227.64      185.91     21.09 o 
  11   3   6      116.31      103.68      6.29 o 
  12   3   6       18.86       18.72      6.28 o 
  13   3   6      247.26      250.50     20.95 o 
  14   3   6      137.75      138.70     14.43 o 
  15   3   6      109.95      108.12     32.74 o 
  16   3   6       17.54        1.02     16.52 o 
 -16   4   6        7.39       20.91     11.87 o 
 -15   4   6       22.43       22.09      9.79 o 
 -14   4   6       30.90       22.74      6.66 o 
 -13   4   6       90.99       83.94     11.91 o 
 -12   4   6      426.28      440.31     20.41 o 
 -11   4   6      191.22      223.61     14.66 o 
 -10   4   6      399.76      420.61     29.15 o 
  -9   4   6      344.95      336.07     17.87 o 
  -8   4   6      167.51      160.77     11.36 o 
  -7   4   6      394.56      423.91     24.23 o 
  -6   4   6      500.10      514.08      9.94 o 
  -5   4   6      130.90      111.59      5.82 o 
  -4   4   6     4814.75     4537.89     90.64 o 
  -3   4   6     4685.28     4714.49     73.05 o 
  -2   4   6     4126.91     4138.20     72.81 o 
  -1   4   6      121.67      136.15      7.38 o 
   0   4   6     1014.14     1052.08     13.26 o 
   1   4   6      127.53      155.22      7.84 o 
   2   4   6     4080.08     4055.84     71.84 o 
   3   4   6     4788.86     4868.60     65.91 o 
   4   4   6     4760.88     4493.65     75.95 o 
   5   4   6      123.78      105.33      9.96 o 
   6   4   6      554.24      567.23      9.09 o 
   7   4   6      412.05      430.25      8.29 o 
   8   4   6      165.59      182.11     11.00 o 
   9   4   6      373.12      351.62     14.45 o 
  10   4   6      400.58      402.89     13.88 o 
  11   4   6      209.34      228.73      8.22 o 
  12   4   6      407.68      426.62     14.25 o 
  13   4   6       92.47      100.70      7.83 o 
  14   4   6       34.89        8.31     12.94 o 
  15   4   6       21.73       31.12     23.58 o 
  16   4   6        9.49        0.00     28.63 o 
 -15   5   6       88.72       64.92     10.31 o 
 -14   5   6       60.04       44.51      9.23 o 
 -13   5   6       54.27       43.09     13.06 o 
 -12   5   6       74.93       63.43     11.25 o 
 -11   5   6       99.03      136.53     21.21 o 
 -10   5   6       79.61       93.90     22.86 o 
  -9   5   6      377.79      384.00     20.93 o 
  -8   5   6      357.02      377.88     26.17 o 
  -7   5   6       82.31      106.30     16.89 o 
  -6   5   6      536.48      461.61     16.81 o 
  -5   5   6      683.16      784.00     27.70 o 
  -4   5   6       40.08       33.52      5.96 o 
  -3   5   6      341.77      260.64     15.52 o 
  -2   5   6       13.42       15.16      4.23 o 
  -1   5   6     1953.44     1823.78     27.21 o 
   0   5   6    12273.60    12907.14    229.87 o 
   1   5   6     1924.18     1805.93     31.93 o 
   2   5   6        7.90       15.60      5.65 o 
   3   5   6      409.63      299.21     12.09 o 
   4   5   6       39.65       40.61      9.50 o 
   5   5   6      607.67      641.87     14.97 o 
   6   5   6      472.55      423.47     24.73 o 
   7   5   6       68.84       73.29     17.72 o 
   8   5   6      355.28      364.28     11.65 o 
   9   5   6      326.45      334.68     13.29 o 
  10   5   6       68.09       65.46      8.31 o 
  11   5   6       93.21       96.83     14.14 o 
  12   5   6       74.79       76.29     14.92 o 
  13   5   6       46.61       45.59     14.79 o 
  14   5   6       69.60       76.71     17.05 o 
  15   5   6       99.00       85.45     69.81 o 
 -15   6   6       28.28       15.78     16.68 o 
 -14   6   6        3.83        7.17      8.18 o 
 -13   6   6       53.47       69.07     26.67 o 
 -12   6   6      287.22      295.89     24.65 o 
 -11   6   6      810.09      814.89     35.22 o 
 -10   6   6      313.39      286.52     31.56 o 
  -9   6   6      656.60      681.44     38.49 o 
  -8   6   6      107.78      114.16     19.69 o 
  -7   6   6      206.80      224.60     21.62 o 
  -6   6   6       89.79      113.50     11.59 o 
  -5   6   6      969.90      996.17     37.79 o 
  -4   6   6     1278.68     1305.70     20.59 o 
  -3   6   6     3692.66     3993.80     47.37 o 
  -2   6   6      352.90      340.45     14.33 o 
  -1   6   6    10181.02    10723.39    242.56 o 
   0   6   6       44.38       15.54      4.79 o 
   1   6   6    10346.27    10925.67    218.20 o 
   2   6   6      312.99      293.69      9.61 o 
   3   6   6     3963.09     4222.88     72.22 o 
   4   6   6     1318.13     1343.92     22.41 o 
   5   6   6     1031.64     1101.84     19.84 o 
   6   6   6      108.61      119.55      7.44 o 
   7   6   6      196.94      197.51     10.07 o 
   8   6   6      110.73      135.10     10.40 o 
   9   6   6      672.79      665.45     23.59 o 
  10   6   6      298.05      271.65     16.34 o 
  11   6   6      735.28      748.37     34.57 o 
  12   6   6      265.96      294.69     22.65 o 
  13   6   6       64.72       49.17     13.40 o 
  14   6   6        5.09       10.87     12.99 o 
  15   6   6       28.60       32.50     19.54 o 
 -14   7   6       39.93       20.80     24.61 o 
 -13   7   6       12.49       11.06      9.06 o 
 -12   7   6       71.13       71.51     11.29 o 
 -11   7   6       49.23       50.00     17.29 o 
 -10   7   6      370.31      429.43     55.69 o 
  -9   7   6       20.99       11.04      8.25 o 
  -8   7   6     1338.11     1300.06     53.12 o 
  -7   7   6       33.51       53.21     10.37 o 
  -6   7   6      339.89      369.17     38.82 o 
  -5   7   6       37.61       47.58      9.83 o 
  -4   7   6      785.75      804.10     21.59 o 
  -3   7   6     1292.23     1252.85     16.98 o 
  -2   7   6      138.04      137.26      4.94 o 
  -1   7   6       69.76       84.82      8.81 o 
   0   7   6     4355.11     3777.86     72.30 o 
   1   7   6       74.09       88.86      5.86 o 
   2   7   6      212.41      204.93      7.94 o 
   3   7   6     1260.82     1209.02     20.36 o 
   4   7   6      753.54      774.72     17.53 o 
   5   7   6       41.96       54.38      7.07 o 
   6   7   6      317.69      340.88     13.39 o 
   7   7   6       32.56       47.29      6.86 o 
   8   7   6     1376.29     1317.85     32.77 o 
   9   7   6       21.30       24.67      8.64 o 
  10   7   6      354.76      368.44     26.00 o 
  11   7   6       46.03       40.33      7.81 o 
  12   7   6       67.86       55.37     14.44 o 
  13   7   6       12.70       17.42     13.62 o 
  14   7   6       54.50       28.18     19.00 o 
 -14   8   6        1.61        0.00     30.27 o 
 -13   8   6       19.43       43.87     30.69 o 
 -12   8   6       54.17       57.32     12.56 o 
 -11   8   6      377.81      407.48     30.24 o 
 -10   8   6      290.64      269.67     25.22 o 
  -9   8   6      342.99      369.00     24.20 o 
  -8   8   6       78.31       80.35     18.14 o 
  -7   8   6      272.18      285.93     22.76 o 
  -6   8   6      471.05      450.19     42.22 o 
  -5   8   6     1315.84     1306.46     42.67 o 
  -4   8   6       22.29       21.60      3.37 o 
  -3   8   6     1772.35     1722.81     41.08 o 
  -2   8   6     1116.93     1026.45     15.76 o 
  -1   8   6     2306.60     2329.85     32.18 o 
   0   8   6      124.49      139.22      7.37 o 
   1   8   6     2354.01     2311.11     30.96 o 
   2   8   6     1102.92     1026.22     18.52 o 
   3   8   6     1916.46     1830.08     31.61 o 
   4   8   6       20.27       19.35      5.61 o 
   5   8   6     1378.39     1320.65     28.24 o 
   6   8   6      472.15      482.32     16.74 o 
   7   8   6      279.95      291.39     16.30 o 
   8   8   6       83.37      113.65     12.02 o 
   9   8   6      379.46      385.78     15.23 o 
  10   8   6      269.28      263.38     21.29 o 
  11   8   6      381.63      394.67     31.63 o 
  12   8   6       47.42       38.21     13.44 o 
  13   8   6       25.44       22.80     13.11 o 
  14   8   6        2.23        2.19     34.04 o 
 -13   9   6       13.58       16.48     29.24 o 
 -12   9   6       94.18      114.09     37.69 o 
 -11   9   6       46.94       44.80     16.72 o 
 -10   9   6      141.29      148.86     28.42 o 
  -9   9   6      313.05      320.89     20.49 o 
  -8   9   6      308.54      328.63     18.81 o 
  -7   9   6      690.03      672.81     38.13 o 
  -6   9   6      406.28      397.42     21.47 o 
  -5   9   6      126.84      121.89     20.08 o 
  -4   9   6      285.43      297.63      7.67 o 
  -3   9   6       63.85       47.71      7.91 o 
  -2   9   6      112.05      106.04      7.88 o 
  -1   9   6     1570.36     1536.09     24.69 o 
   0   9   6     1373.49     1510.83     20.15 o 
   1   9   6     1604.53     1558.89     27.85 o 
   2   9   6      118.42      109.88      8.53 o 
   3   9   6       57.70       58.34      5.65 o 
   4   9   6      263.89      281.41     13.17 o 
   5   9   6      151.28      129.35      9.01 o 
   6   9   6      356.88      366.78     16.92 o 
   7   9   6      775.79      777.74     20.23 o 
   8   9   6      295.13      331.44     25.22 o 
   9   9   6      334.13      370.89     23.38 o 
  10   9   6      152.06      127.63     20.81 o 
  11   9   6       46.83       49.76      8.71 o 
  12   9   6       88.40       79.37     15.92 o 
  13   9   6        9.54       17.72     16.68 o 
 -11  10   6        0.05        0.21     25.95 o 
 -10  10   6      429.84      509.03     31.39 o 
  -9  10   6       42.71       30.22     15.15 o 
  -8  10   6       61.22       57.70     11.48 o 
  -7  10   6       34.82       34.27     17.92 o 
  -6  10   6      551.40      588.54     34.71 o 
  -5  10   6       24.47       27.67     10.99 o 
  -4  10   6      446.02      432.71     11.00 o 
  -3  10   6      143.14      163.39      8.45 o 
  -2  10   6      921.38      970.89     18.22 o 
  -1  10   6      121.85      127.20      8.14 o 
   0  10   6      120.56      115.37      7.69 o 
   1  10   6      133.68      139.21      9.04 o 
   2  10   6      859.99      913.16     18.80 o 
   3  10   6      169.25      194.76      7.98 o 
   4  10   6      355.20      365.61     11.03 o 
   5  10   6       23.93       32.71      7.14 o 
   6  10   6      544.69      523.21     24.56 o 
   7  10   6       42.18       31.91     11.75 o 
   8  10   6       59.45       36.52     12.02 o 
   9  10   6       41.12       31.03      7.47 o 
  10  10   6      404.09      399.16     24.44 o 
  11  10   6        0.18        9.81     11.78 o 
  12  10   6       40.29       28.08     14.17 o 
  13  10   6        0.43        2.46     14.68 o 
 -11  11   6       27.50       15.24     54.57 o 
 -10  11   6       10.27       58.49     48.81 o 
  -9  11   6      251.60      286.58     48.91 o 
  -8  11   6       32.81       25.11     16.98 o 
  -7  11   6      325.79      363.83     49.43 o 
  -6  11   6       30.49       20.59     11.49 o 
  -5  11   6      107.65       57.13     26.34 o 
  -4  11   6      141.86      151.62      7.96 o 
  -3  11   6      457.14      420.13     11.63 o 
  -2  11   6       70.09       84.60      9.16 o 
  -1  11   6      322.81      341.94     16.74 o 
   0  11   6        0.22        4.90      4.81 o 
   1  11   6      329.48      335.77     14.49 o 
   2  11   6       73.73      103.17      7.96 o 
   3  11   6      434.10      415.55     11.97 o 
   4  11   6      149.69      152.58      7.97 o 
   5  11   6      112.99       93.81     11.05 o 
   6  11   6       35.29       27.92      8.89 o 
   7  11   6      323.08      344.01     26.95 o 
   8  11   6       31.08       22.15      7.93 o 
   9  11   6      278.87      267.93     24.13 o 
  10  11   6        9.48        5.82     13.06 o 
  11  11   6       28.22       22.86     13.46 o 
  12  11   6        4.23        3.98     13.81 o 
 -11  12   6        7.04        0.00     30.27 o 
 -10  12   6       21.20        4.74     30.07 o 
  -9  12   6       33.61       84.64     33.98 o 
  -8  12   6       12.64       12.59      8.83 o 
  -7  12   6        7.26        5.51      7.42 o 
  -6  12   6      127.94      132.45     12.58 o 
  -5  12   6       37.03       31.45      4.43 o 
  -4  12   6       75.02       75.06      5.44 o 
  -3  12   6      172.51      177.53     17.31 o 
  -2  12   6      387.80      390.37     12.99 o 
  -1  12   6      127.48      139.12     17.96 o 
   0  12   6      796.07      746.65     17.49 o 
   1  12   6      134.84      156.54     12.48 o 
   2  12   6      384.96      386.68     13.89 o 
   3  12   6      166.41      146.67     10.21 o 
   4  12   6       71.08       83.73     11.89 o 
   5  12   6       25.83       24.19      8.83 o 
   6  12   6      138.02      127.94     11.32 o 
   7  12   6        7.06        6.78      7.00 o 
   8  12   6       11.70       15.76      7.26 o 
   9  12   6       30.53       33.68     10.21 o 
  10  12   6       23.26       12.63     16.70 o 
  11  12   6       11.16       17.09     17.77 o 
 -10  13   6       15.62       20.82     21.83 o 
  -9  13   6       37.23       42.81     16.04 o 
  -8  13   6      148.26      168.31     30.38 o 
  -7  13   6       36.60       52.78     15.52 o 
  -6  13   6      104.89      148.68     29.22 o 
  -5  13   6       18.28       28.72     16.33 o 
  -4  13   6       12.73        5.50      4.12 o 
  -3  13   6       78.71       71.34      7.15 o 
  -2  13   6      123.18      106.49      9.18 o 
  -1  13   6      168.79      176.26     15.53 o 
   0  13   6      333.14      328.40     16.33 o 
   1  13   6      169.78      187.66     10.13 o 
   2  13   6      128.57      131.55     10.45 o 
   3  13   6       73.89       63.40      8.28 o 
   4  13   6       13.91       22.51      5.93 o 
   5  13   6       20.64       16.07      9.47 o 
   6  13   6       98.49       91.82     14.37 o 
   7  13   6       35.74       36.52     12.90 o 
   8  13   6      149.08      163.97     18.32 o 
   9  13   6       31.53       53.15     19.56 o 
  10  13   6       14.38       14.08     19.17 o 
  -8  14   6        0.46        0.00     14.01 o 
  -7  14   6       30.15       33.60     21.19 o 
  -6  14   6        9.31       10.24     12.07 o 
  -5  14   6      126.30      155.36     24.00 o 
  -4  14   6        3.83        6.63      5.58 o 
  -3  14   6      273.35      243.68     18.72 o 
  -2  14   6       40.15       34.27      7.71 o 
  -1  14   6       71.57       52.77      7.89 o 
   0  14   6       52.90       40.09      8.17 o 
   1  14   6       72.37       53.61      7.41 o 
   2  14   6       41.80       33.55      7.52 o 
   3  14   6      298.03      310.40     12.22 o 
   4  14   6        3.78        6.12      5.95 o 
   5  14   6      135.44      134.70     15.82 o 
   6  14   6        9.22       10.23      8.64 o 
   7  14   6       33.23       28.26     10.52 o 
   8  14   6        0.19        3.68     11.01 o 
   9  14   6       53.38       44.55     28.92 o 
  -7  15   6        6.79       22.38     21.31 o 
  -6  15   6       59.40       57.33     25.26 o 
  -5  15   6        7.17        4.29     12.38 o 
  -4  15   6        4.30       18.71     11.67 o 
  -3  15   6        4.67        4.41      7.08 o 
  -2  15   6      109.76      133.27     20.47 o 
  -1  15   6        7.36        6.33      7.04 o 
   0  15   6      180.11      192.96     16.53 o 
   1  15   6        7.56       18.70      7.55 o 
   2  15   6      110.56      121.32     10.81 o 
   3  15   6        4.89       10.22      5.63 o 
   4  15   6        3.64        5.56      8.41 o 
   5  15   6        6.12        5.79      8.78 o 
   6  15   6       50.48       64.65     10.87 o 
   7  15   6        4.28        7.47     10.72 o 
  -4  16   6       79.98       74.42     17.41 o 
  -3  16   6       19.97       17.03     15.44 o 
  -2  16   6       51.91       39.06      8.36 o 
  -1  16   6        1.62        2.41      6.79 o 
   0  16   6       51.78       54.29     11.45 o 
   1  16   6        2.63        9.59      8.47 o 
   2  16   6       61.22       63.38     12.55 o 
   3  16   6       23.43       15.38      9.84 o 
   4  16   6       85.55       72.55     11.96 o 
   1   0   7      200.31      193.68      9.02 o 
   2   0   7     3928.79     3950.88     86.80 o 
   3   0   7      210.22      203.98      7.97 o 
   4   0   7     1212.19     1267.00     19.62 o 
   5   0   7      573.95      422.24     10.02 o 
   6   0   7        5.44        1.42      3.76 o 
   7   0   7     3192.28     3359.69     51.01 o 
   8   0   7     1201.14     1230.31     20.04 o 
   9   0   7       93.81       95.19      7.86 o 
  10   0   7        0.22        0.17      7.21 o 
  11   0   7      112.49      137.12     17.68 o 
  12   0   7      397.28      378.44     20.68 o 
  13   0   7      372.75      408.43     57.32 o 
  14   0   7       16.71       14.77      9.77 o 
  15   0   7      134.89      151.55     16.94 o 
  16   0   7       20.33       10.88      7.96 o 
 -16   1   7       10.20       22.51     16.11 o 
 -15   1   7       15.31        9.19      9.29 o 
 -14   1   7       52.60       32.89     10.97 o 
 -13   1   7      146.37      165.19     13.83 o 
 -12   1   7      538.56      569.50     36.45 o 
 -11   1   7      355.10      366.90     22.76 o 
 -10   1   7      341.74      269.10     16.74 o 
  -9   1   7      466.49      443.55     18.52 o 
  -8   1   7      255.01      226.15      7.34 o 
  -7   1   7      231.98      230.95      9.93 o 
  -6   1   7     1844.65     1848.85     31.23 o 
  -5   1   7      504.75      530.32     11.39 o 
  -4   1   7    18073.52    17521.59    436.95 o 
  -3   1   7       51.73       53.42      5.17 o 
  -2   1   7     4321.62     4615.49     92.28 o 
  -1   1   7     5557.61     5400.54     85.86 o 
   0   1   7     2000.69     2073.97     26.13 o 
   1   1   7     5579.37     5422.59     88.79 o 
   2   1   7     4023.91     4323.16     88.17 o 
   3   1   7       35.94       35.35      5.00 o 
   4   1   7    18074.35    18064.40    406.06 o 
   5   1   7      562.38      591.21     12.91 o 
   6   1   7     1722.20     1722.88     28.78 o 
   7   1   7      235.49      249.99      8.07 o 
   8   1   7      236.07      234.65     15.72 o 
   9   1   7      517.24      479.98     18.53 o 
  10   1   7      274.22      241.63      9.28 o 
  11   1   7      323.57      326.81     15.55 o 
  12   1   7      525.83      523.42     20.96 o 
  13   1   7      142.43      154.33     17.72 o 
  14   1   7       43.61       44.37      7.51 o 
  15   1   7       15.24       15.87      7.66 o 
  16   1   7        6.83        1.94     14.25 o 
 -16   2   7        7.12       15.33     13.88 o 
 -15   2   7      131.06      126.97     19.51 o 
 -14   2   7       10.17        2.05      8.33 o 
 -13   2   7      223.93      265.75     15.62 o 
 -12   2   7      204.23      239.64     30.89 o 
 -11   2   7      680.18      692.91     32.57 o 
 -10   2   7      195.24      256.78     19.98 o 
  -9   2   7      808.76      852.19     29.78 o 
  -8   2   7      544.38      476.77     27.19 o 
  -7   2   7     1202.17     1262.32     27.66 o 
  -6   2   7     1195.60     1194.97     17.43 o 
  -5   2   7     5134.20     5230.94     76.12 o 
  -4   2   7      607.36      615.11     15.18 o 
  -3   2   7      123.57      123.25      8.66 o 
  -2   2   7     2787.49     2864.68     35.78 o 
  -1   2   7      572.18      562.81     10.59 o 
   1   2   7      619.25      614.46     12.44 o 
   2   2   7     2603.84     2670.19     33.31 o 
   3   2   7      148.99      147.10     11.68 o 
   4   2   7      609.10      642.20     14.79 o 
   5   2   7     5197.67     5357.19     83.75 o 
   6   2   7     1124.72     1169.28     22.91 o 
   7   2   7     1271.79     1323.58     24.11 o 
   8   2   7      546.34      498.21     13.72 o 
   9   2   7      885.48      911.87     16.42 o 
  10   2   7      202.00      199.68     11.74 o 
  11   2   7      704.58      703.42     17.19 o 
  12   2   7      192.93      191.01     13.70 o 
  13   2   7      239.22      258.12     19.20 o 
  14   2   7        9.06        9.48      6.55 o 
  15   2   7      122.03      117.23     35.86 o 
  16   2   7        2.84       18.68     16.89 o 
 -16   3   7       29.60       39.62     15.07 o 
 -15   3   7       56.70       54.30     16.41 o 
 -14   3   7        3.85        9.10     11.04 o 
 -13   3   7       89.56       83.53     16.44 o 
 -12   3   7       50.25       55.84     19.15 o 
 -11   3   7      642.84      637.32     30.45 o 
 -10   3   7      296.99      284.81     21.73 o 
  -9   3   7      492.12      479.02     57.05 o 
  -8   3   7      104.49      109.46      5.86 o 
  -7   3   7      357.96      375.89     12.40 o 
  -6   3   7      443.76      429.96     15.33 o 
  -5   3   7      843.92      921.99     17.61 o 
  -4   3   7     1987.35     1907.98     30.54 o 
  -3   3   7     1334.16     1376.62     22.20 o 
  -2   3   7      443.97      380.78     11.54 o 
  -1   3   7     1548.97     1716.63     35.53 o 
   0   3   7      401.69      402.07     12.62 o 
   1   3   7     1414.22     1572.64     27.55 o 
   2   3   7      457.23      401.54     11.14 o 
   3   3   7     1452.80     1404.49     58.64 o 
   4   3   7     1977.22     1920.53     26.37 o 
   5   3   7      714.23      766.75     13.44 o 
   6   3   7      418.67      403.03     16.66 o 
   7   3   7      363.23      383.03     17.85 o 
   8   3   7       91.76      108.38      7.08 o 
   9   3   7      499.13      433.42     25.84 o 
  10   3   7      304.16      303.05      9.99 o 
  11   3   7      676.79      583.06     41.32 o 
  12   3   7       53.02       44.44      5.41 o 
  13   3   7      101.47       90.36     14.56 o 
  14   3   7        2.74       24.43     14.10 o 
  15   3   7       56.91       34.69     18.65 o 
  16   3   7       26.85       28.46     21.74 o 
 -15   4   7       30.11       35.98     11.29 o 
 -14   4   7      417.19      347.61     59.10 o 
 -13   4   7       11.47       21.14     19.67 o 
 -12   4   7       15.14       10.91     13.68 o 
 -11   4   7       67.94       91.01     15.09 o 
 -10   4   7      846.24      819.56     33.18 o 
  -9   4   7      929.65     1001.51     34.70 o 
  -8   4   7     1179.86     1175.90     41.58 o 
  -7   4   7      741.87      765.49     22.82 o 
  -6   4   7     2775.69     2816.88     50.69 o 
  -5   4   7      469.71      431.61     10.45 o 
  -4   4   7      215.53      247.95      9.95 o 
  -3   4   7      292.47      249.44      9.84 o 
  -2   4   7     7020.66     6760.55    114.73 o 
  -1   4   7     1679.77     1609.47     24.35 o 
   0   4   7     8021.48     8007.85    159.73 o 
   1   4   7     1666.56     1589.07     24.94 o 
   2   4   7     7275.25     6998.93    121.47 o 
   3   4   7      318.71      281.49      5.89 o 
   4   4   7      214.12      237.68      6.24 o 
   5   4   7      443.59      412.20      8.72 o 
   6   4   7     2810.25     2866.94     40.76 o 
   7   4   7      739.24      777.69     14.01 o 
   8   4   7     1278.99     1263.92     22.19 o 
   9   4   7      936.44      965.28     15.44 o 
  10   4   7      901.10      879.97     16.41 o 
  11   4   7       63.83       55.79     11.36 o 
  12   4   7       11.24        4.53      2.70 o 
  13   4   7        9.97       18.47     12.37 o 
  14   4   7      436.54      452.02     28.29 o 
  15   4   7       28.21       46.92     24.78 o 
 -15   5   7        6.28       14.71      9.25 o 
 -14   5   7       27.12       27.31     14.21 o 
 -13   5   7      375.23      393.26     25.35 o 
 -12   5   7       72.00       62.15     14.06 o 
 -11   5   7      498.01      554.58     83.20 o 
 -10   5   7      200.96      187.77     18.64 o 
  -9   5   7       65.31       57.92     16.58 o 
  -8   5   7      174.19      141.55     19.36 o 
  -7   5   7      189.10      207.97     19.88 o 
  -6   5   7      143.52      130.45     12.66 o 
  -5   5   7      735.22      697.18     31.19 o 
  -4   5   7      329.76      331.71     11.88 o 
  -3   5   7     3730.01     3766.59     61.05 o 
  -2   5   7     1075.17     1138.73     15.23 o 
  -1   5   7     1989.67     2226.22     38.48 o 
   0   5   7      974.31     1025.16     23.62 o 
   1   5   7     2079.47     2347.69     44.80 o 
   2   5   7     1111.19     1198.45     16.76 o 
   3   5   7     3857.89     3924.50     59.80 o 
   4   5   7      410.54      424.72      8.65 o 
   5   5   7      709.86      641.69     34.19 o 
   6   5   7      146.12      154.02      8.63 o 
   7   5   7      180.40      184.83     10.30 o 
   8   5   7      159.22      160.01     14.05 o 
   9   5   7       42.11       37.08      8.03 o 
  10   5   7      210.85      235.20     14.58 o 
  11   5   7      431.18      471.09     41.59 o 
  12   5   7       93.18       81.76     13.36 o 
  13   5   7      388.39      419.65     25.74 o 
  14   5   7       24.11       26.85     14.88 o 
  15   5   7        7.03        0.00     18.99 o 
 -15   6   7      119.02      122.53     37.28 o 
 -14   6   7       32.51       34.06     22.20 o 
 -13   6   7       60.72       75.11     25.64 o 
 -12   6   7        7.92        3.24     14.51 o 
 -11   6   7        1.16        1.11     13.26 o 
 -10   6   7      428.27      450.61     22.66 o 
  -9   6   7     1019.66     1025.34     35.85 o 
  -8   6   7       69.57       73.74     20.86 o 
  -7   6   7     2006.44     1941.55     55.61 o 
  -6   6   7      469.33      501.94     21.05 o 
  -5   6   7     1075.78     1002.10     35.96 o 
  -4   6   7      964.98     1033.49     25.90 o 
  -3   6   7      423.60      431.50     11.58 o 
  -2   6   7     3529.77     3610.88     56.12 o 
  -1   6   7     3666.62     3602.58     65.86 o 
   0   6   7      112.29       86.59      6.03 o 
   1   6   7     3685.85     3642.39     66.83 o 
   2   6   7     3609.29     3743.14     58.06 o 
   3   6   7      459.81      467.20     14.71 o 
   4   6   7     1001.11     1041.54     24.35 o 
   5   6   7     1039.16      984.99     21.60 o 
   6   6   7      457.13      451.54     14.29 o 
   7   6   7     1795.66     1727.33     35.62 o 
   8   6   7       72.77       74.99      8.38 o 
   9   6   7      938.36      912.85     25.76 o 
  10   6   7      396.55      381.42     14.63 o 
  11   6   7        1.20        6.32      6.08 o 
  12   6   7        9.68       13.22     10.15 o 
  13   6   7       73.11       75.94     16.11 o 
  14   6   7       40.96       29.61     20.38 o 
  15   6   7      127.02      108.98     26.47 o 
 -14   7   7        2.40        7.21     44.48 o 
 -13   7   7       18.23       14.25     12.47 o 
 -12   7   7      131.71      114.32     16.23 o 
 -11   7   7      130.11      121.45     15.65 o 
 -10   7   7      725.29      687.11     42.09 o 
  -9   7   7      648.67      606.09     26.96 o 
  -8   7   7       52.61       43.04     24.71 o 
  -7   7   7      281.84      312.71     19.39 o 
  -6   7   7      811.44      917.04     40.82 o 
  -5   7   7        7.26       18.85      9.92 o 
  -4   7   7     2421.01     2434.99     37.66 o 
  -3   7   7       71.19       72.70      3.47 o 
  -2   7   7     1922.73     1799.11     29.42 o 
  -1   7   7      756.80      777.79     16.19 o 
   0   7   7       94.49       93.96      6.17 o 
   1   7   7      779.56      799.90     16.66 o 
   2   7   7     1977.37     1872.26     33.15 o 
   3   7   7       75.06       82.82      6.86 o 
   4   7   7     2514.52     2399.45     44.38 o 
   5   7   7        6.11        8.74      6.52 o 
   6   7   7      820.86      850.56     21.09 o 
   7   7   7      276.47      299.05     17.62 o 
   8   7   7       58.08       55.73      9.51 o 
   9   7   7      643.46      621.55     17.67 o 
  10   7   7      725.98      731.07     23.07 o 
  11   7   7      128.26      129.63     11.87 o 
  12   7   7      117.10      146.43     19.32 o 
  13   7   7       19.22       27.71     14.38 o 
  14   7   7        3.66       16.89     13.09 o 
 -14   8   7        5.68       14.21     30.07 o 
 -13   8   7        4.45        0.00     44.90 o 
 -12   8   7       35.13       42.84     12.94 o 
 -11   8   7       29.08       52.08     11.98 o 
 -10   8   7        2.58        2.09      8.96 o 
  -9   8   7      459.35      466.10     38.53 o 
  -8   8   7      231.01      206.46     16.61 o 
  -7   8   7      415.64      407.10     69.20 o 
  -6   8   7       84.48       73.39     13.59 o 
  -5   8   7      140.87      128.67     16.15 o 
  -4   8   7      286.92      289.21      6.82 o 
  -3   8   7        2.98        8.26      2.88 o 
  -2   8   7      475.93      525.77     13.18 o 
  -1   8   7      641.69      636.13     14.87 o 
   0   8   7       17.28       14.43      6.27 o 
   1   8   7      674.83      671.48     17.02 o 
   2   8   7      499.16      541.09     15.99 o 
   3   8   7        2.36        8.75      5.21 o 
   4   8   7      303.08      321.02     11.77 o 
   5   8   7      121.43      129.65     14.87 o 
   6   8   7      103.02       77.41      9.51 o 
   7   8   7      454.33      493.31     21.06 o 
   8   8   7      219.74      201.81     12.19 o 
   9   8   7      471.99      437.00     19.84 o 
  10   8   7        1.26        3.52      6.14 o 
  11   8   7       26.59       22.28      9.75 o 
  12   8   7       43.25       26.55     15.29 o 
  13   8   7        5.03        4.10     12.81 o 
  14   8   7        3.35       22.37     17.12 o 
 -13   9   7       12.24       22.04     31.92 o 
 -12   9   7        7.23        0.21     47.37 o 
 -11   9   7      163.87      178.63     27.18 o 
 -10   9   7      251.03      250.42     19.35 o 
  -9   9   7      563.36      569.03     37.61 o 
  -8   9   7       21.62       16.97     12.15 o 
  -7   9   7      205.98      214.20     16.78 o 
  -6   9   7      440.21      441.48     32.87 o 
  -5   9   7      331.41      351.99     23.03 o 
  -4   9   7      183.72      198.78      8.49 o 
  -3   9   7      655.79      682.86     19.01 o 
  -2   9   7       36.49       41.84      7.51 o 
  -1   9   7      876.87      870.82     18.87 o 
   0   9   7       92.18       96.91     15.25 o 
   1   9   7      897.22      873.36     18.69 o 
   2   9   7       43.22       39.82      7.49 o 
   3   9   7      654.60      674.10     18.20 o 
   4   9   7      142.04      136.20     10.00 o 
   5   9   7      305.95      335.78     16.42 o 
   6   9   7      433.49      464.75     16.37 o 
   7   9   7      183.34      194.25     12.82 o 
   8   9   7       22.43       11.41      9.97 o 
   9   9   7      595.07      543.24     30.98 o 
  10   9   7      240.76      219.79     15.96 o 
  11   9   7      174.18      178.63     18.79 o 
  12   9   7        6.60       12.05     13.51 o 
  13   9   7        9.00       28.53     15.28 o 
 -12  10   7       47.54       65.90     35.22 o 
 -11  10   7        9.47       49.22     27.39 o 
 -10  10   7      147.91      172.70     15.37 o 
  -9  10   7       79.11      106.55     24.82 o 
  -8  10   7      944.49      951.21     39.27 o 
  -7  10   7       83.41       75.79     19.64 o 
  -6  10   7      103.46      114.62     16.09 o 
  -5  10   7      247.47      278.79     27.15 o 
  -4  10   7       12.26       16.33      7.49 o 
  -3  10   7      314.12      309.89     14.62 o 
  -2  10   7       97.17       99.76      7.64 o 
  -1  10   7       91.32       91.64      9.00 o 
   0  10   7      752.30      751.15     17.30 o 
   1  10   7       82.43      102.07      8.43 o 
   2  10   7       68.14       87.62      9.13 o 
   3  10   7      301.62      310.72     14.02 o 
   4  10   7       15.45       12.03      8.27 o 
   5  10   7      236.41      241.61     13.31 o 
   6  10   7      114.51      147.55     18.05 o 
   7  10   7       72.51       68.62      9.53 o 
   8  10   7      964.68      988.45     27.29 o 
   9  10   7       70.62       80.31     13.30 o 
  10  10   7      163.47      111.60     13.84 o 
  11  10   7        7.93        7.18      7.02 o 
  12  10   7       43.69       35.74     21.09 o 
  13  10   7       19.70       25.74     22.78 o 
 -12  11   7       31.92       14.21     30.07 o 
 -11  11   7       47.67       25.54     39.54 o 
 -10  11   7       47.40       70.64     33.77 o 
  -9  11   7       52.39       35.37     18.40 o 
  -8  11   7      116.93      139.16     15.91 o 
  -7  11   7      237.70      275.56     20.96 o 
  -6  11   7        4.40        8.66     17.33 o 
  -5  11   7      417.39      411.17     55.81 o 
  -4  11   7       85.40       66.07      7.41 o 
  -3  11   7     1090.29     1034.23     20.47 o 
  -2  11   7       37.84       34.21      6.08 o 
  -1  11   7      497.36      500.60     15.29 o 
   0  11   7       78.67       59.67      6.92 o 
   1  11   7      501.42      493.66     16.46 o 
   2  11   7       34.79       46.12      7.08 o 
   3  11   7     1093.27     1044.54     24.57 o 
   4  11   7       82.68       62.38     10.11 o 
   5  11   7      416.15      438.02     17.59 o 
   6  11   7        5.83        7.19      8.07 o 
   7  11   7      237.64      245.53     14.46 o 
   8  11   7      121.63      151.76     11.32 o 
   9  11   7       43.16       55.52     16.87 o 
  10  11   7       45.03       42.50     10.96 o 
  11  11   7       51.98       69.78     16.74 o 
  12  11   7       29.85        6.36     13.99 o 
 -11  12   7        4.03        0.00     33.57 o 
 -10  12   7       23.80       48.81     33.36 o 
  -9  12   7       13.91        0.00     30.89 o 
  -8  12   7      123.47      140.45     18.23 o 
  -7  12   7      137.21      115.95     27.07 o 
  -6  12   7       23.84       28.74     12.88 o 
  -5  12   7       18.21       13.37      9.66 o 
  -4  12   7       53.39       43.72      6.80 o 
  -3  12   7       15.91       18.50      6.69 o 
  -2  12   7       50.39       43.64      6.48 o 
  -1  12   7      238.89      244.28     11.53 o 
   0  12   7      436.34      425.35     14.27 o 
   1  12   7      237.03      269.32     15.22 o 
   2  12   7       44.47       54.93      9.11 o 
   3  12   7       11.66       23.17      7.19 o 
   4  12   7       51.65       48.40      8.41 o 
   5  12   7       22.83       23.98      8.49 o 
   6  12   7       37.26       39.48      8.58 o 
   7  12   7      142.22      125.06     12.16 o 
   8  12   7      122.07      104.19     14.05 o 
   9  12   7       18.14       27.12     11.17 o 
  10  12   7       29.08       16.58     14.99 o 
  11  12   7        3.45        0.17     15.49 o 
 -10  13   7       23.31       33.68     16.47 o 
  -9  13   7       28.40        3.91     15.23 o 
  -8  13   7       64.42       67.01     17.71 o 
  -7  13   7       12.37       16.47     10.87 o 
  -6  13   7       21.31        9.72     10.74 o 
  -5  13   7        7.62       18.37      9.60 o 
  -4  13   7       57.15       71.54      8.80 o 
  -3  13   7      114.75      117.24     13.51 o 
  -2  13   7      107.06       83.61      8.18 o 
  -1  13   7       74.25       73.46     11.90 o 
   0  13   7        2.45        6.63      5.73 o 
   1  13   7       65.74       63.73     10.65 o 
   2  13   7      107.94      108.24     11.57 o 
   3  13   7      111.76      117.37     16.48 o 
   4  13   7       64.52       55.71      9.68 o 
   5  13   7       14.00        8.92      8.99 o 
   6  13   7       26.18       19.09      8.19 o 
   7  13   7       12.64       16.64      9.07 o 
   8  13   7       62.96       59.80     12.82 o 
   9  13   7       26.29       19.67     13.97 o 
  10  13   7       28.43        7.88     17.67 o 
  -8  14   7       16.69        8.37     15.07 o 
  -7  14   7      102.97      102.45     20.12 o 
  -6  14   7       37.64       38.11     10.94 o 
  -5  14   7       13.66        9.25     11.23 o 
  -4  14   7       29.59       25.87     11.42 o 
  -3  14   7      107.17       91.50     13.30 o 
  -2  14   7       60.68       67.33     11.10 o 
  -1  14   7      316.73      333.73     18.81 o 
   0  14   7       19.58       18.13      7.97 o 
   1  14   7      327.53      345.76     14.21 o 
   2  14   7       62.36       41.48     11.24 o 
   3  14   7      113.62      116.26     11.85 o 
   4  14   7       30.96       31.73      9.87 o 
   5  14   7       11.31       14.85      8.82 o 
   6  14   7       39.16       31.98      9.49 o 
   7  14   7       95.66       92.83     14.22 o 
   8  14   7       16.07        7.67     14.65 o 
  -6  15   7        8.26       14.80     15.05 o 
  -5  15   7       58.14       46.37     14.14 o 
  -4  15   7       60.30       58.66     14.17 o 
  -3  15   7       20.85       18.79     12.86 o 
  -2  15   7       61.15       44.08     10.86 o 
  -1  15   7        5.29        0.18      7.56 o 
   0  15   7       72.07       69.16     11.20 o 
   1  15   7        5.27       15.27      7.95 o 
   2  15   7       71.33       73.87     10.33 o 
   3  15   7       23.74       47.29     10.91 o 
   4  15   7       67.97       70.51     13.60 o 
   5  15   7       57.38       41.46      9.81 o 
   6  15   7       12.73        9.51      9.90 o 
  -4  16   7       14.62       33.70     15.26 o 
  -3  16   7       41.21       43.19     13.72 o 
  -2  16   7        9.86        8.30     12.92 o 
  -1  16   7      115.16      105.60     11.21 o 
   0  16   7       19.26       18.81     10.87 o 
   1  16   7      114.70      121.64     14.18 o 
   2  16   7        8.70       15.95     10.18 o 
   3  16   7       42.97       44.43     12.24 o 
   4  16   7       14.64       16.85     12.85 o 
   0   0   8      160.14      179.43     11.72 o 
   1   0   8      603.16      562.43     14.67 o 
   2   0   8     3297.20     3428.44     73.98 o 
   3   0   8      504.76      527.00     12.98 o 
   4   0   8      138.78      145.92      9.56 o 
   5   0   8     7403.98     7115.89    114.67 o 
   6   0   8      363.56      356.58      8.49 o 
   7   0   8      721.41      765.28     14.90 o 
   8   0   8     1208.95     1234.45     21.32 o 
   9   0   8       64.57       84.73      5.85 o 
  10   0   8       15.99       23.58      5.85 o 
  11   0   8      551.84      610.02     40.47 o 
  12   0   8      106.64       93.83     15.99 o 
  13   0   8      246.20      293.36     26.40 o 
  14   0   8        2.28        9.56      9.38 o 
  15   0   8        4.28       10.51      7.92 o 
  16   0   8        0.08        7.11      9.56 o 
 -16   1   8       17.15       37.09     19.26 o 
 -15   1   8        4.48        9.11      9.16 o 
 -14   1   8      252.77      266.67     18.80 o 
 -13   1   8       33.87       47.25     11.71 o 
 -12   1   8      125.17      110.88     18.73 o 
 -11   1   8      107.22      131.92     17.83 o 
 -10   1   8      214.62      216.75     12.85 o 
  -9   1   8      214.88      237.13     15.24 o 
  -8   1   8      299.58      275.99     10.06 o 
  -7   1   8      813.42      793.12     15.89 o 
  -6   1   8     4765.68     4811.78     75.89 o 
  -5   1   8      396.57      389.80     10.30 o 
  -4   1   8      523.52      515.80     11.21 o 
  -3   1   8     1091.48     1030.94     19.02 o 
  -2   1   8     1544.65     1599.47     26.99 o 
  -1   1   8     1170.61     1026.87     21.64 o 
   0   1   8      657.23      709.17     15.37 o 
   1   1   8     1136.18     1004.28     19.56 o 
   2   1   8     1690.13     1688.15     25.04 o 
   3   1   8     1152.92     1105.01     19.75 o 
   4   1   8      500.73      466.62     11.08 o 
   5   1   8      345.14      342.77     16.67 o 
   6   1   8     4749.76     4751.09     73.28 o 
   7   1   8      761.99      755.97     15.96 o 
   8   1   8      320.64      303.55     12.46 o 
   9   1   8      195.18      241.77     10.79 o 
  10   1   8      206.69      234.20     18.71 o 
  11   1   8      129.10      145.91     10.62 o 
  12   1   8      115.43      130.30     13.20 o 
  13   1   8       37.02       49.30     10.36 o 
  14   1   8      222.89      202.13     14.40 o 
  15   1   8        5.52        6.55     10.05 o 
  16   1   8       16.29        2.50     18.90 o 
 -16   2   8       21.80       40.46     24.97 o 
 -15   2   8       57.55       61.19     12.94 o 
 -14   2   8       37.14       44.98     11.20 o 
 -13   2   8       80.73       90.83     23.60 o 
 -12   2   8      423.58      410.50     43.35 o 
 -11   2   8       18.72        3.86     17.73 o 
 -10   2   8     1388.51     1334.13     65.00 o 
  -9   2   8      906.26      886.24     30.85 o 
  -8   2   8       91.30      105.86     26.94 o 
  -7   2   8      613.28      580.60     25.67 o 
  -6   2   8      575.25      618.63     11.29 o 
  -5   2   8     4503.28     4259.94     68.10 o 
  -4   2   8     5569.25     5120.96    362.69 o 
  -3   2   8     2081.33     1937.09     30.81 o 
  -2   2   8     2652.79     2895.30     47.26 o 
  -1   2   8       95.90      104.49      6.94 o 
   1   2   8      110.25      120.36      6.76 o 
   2   2   8     2736.41     2965.78     44.99 o 
   3   2   8     1912.92     1747.91     26.27 o 
   4   2   8     5810.47     6049.99    103.58 o 
   5   2   8     4407.17     4345.53     69.68 o 
   6   2   8      533.25      600.57     14.66 o 
   7   2   8      570.87      583.24     14.14 o 
   8   2   8       80.14       72.22      8.41 o 
   9   2   8      971.51      950.21     18.24 o 
  10   2   8     1408.59     1408.60     27.53 o 
  11   2   8       33.19       21.45      7.35 o 
  12   2   8      393.01      399.57     24.55 o 
  13   2   8       86.40       83.75     14.12 o 
  14   2   8       31.92       14.35      6.53 o 
  15   2   8       52.14       59.96     18.73 o 
  16   2   8       16.92       33.18     18.06 o 
 -15   3   8       46.94       29.65     12.89 o 
 -14   3   8      364.22      322.49     29.56 o 
 -13   3   8       38.26       47.63     16.31 o 
 -12   3   8      110.11       99.21     19.58 o 
 -11   3   8      308.68      284.65     32.74 o 
 -10   3   8      175.95      189.41     30.48 o 
  -9   3   8      856.20      811.02     50.97 o 
  -8   3   8      342.52      348.37     26.76 o 
  -7   3   8     1993.56     2101.19     39.46 o 
  -6   3   8     3848.36     3894.69     80.50 o 
  -5   3   8      919.60      820.26     18.53 o 
  -4   3   8      631.29      655.32     16.56 o 
  -3   3   8     1088.37     1085.87     18.70 o 
  -2   3   8       64.09       46.60     10.69 o 
  -1   3   8     6071.23     6206.21    110.86 o 
   0   3   8       16.16       24.19      5.79 o 
   1   3   8     5930.34     5964.19    107.72 o 
   2   3   8       38.71       27.01      5.10 o 
   3   3   8     1150.11     1166.42     19.71 o 
   4   3   8      640.74      680.70     14.28 o 
   5   3   8      936.98      857.50     17.47 o 
   6   3   8     3776.94     3848.10     63.92 o 
   7   3   8     1942.73     2050.99     28.51 o 
   8   3   8      336.05      311.04     13.71 o 
   9   3   8      916.75      887.93     22.16 o 
  10   3   8      164.23      174.42      8.98 o 
  11   3   8      312.65      323.50     12.15 o 
  12   3   8      122.40       99.77      7.49 o 
  13   3   8       32.06       26.35      7.52 o 
  14   3   8      359.09      402.74     25.88 o 
  15   3   8       40.35       47.38     35.83 o 
 -15   4   8       12.45       11.18     11.27 o 
 -14   4   8       76.58       63.15     15.54 o 
 -13   4   8       56.41       63.42     16.17 o 
 -12   4   8      633.01      635.39     31.78 o 
 -11   4   8       89.83       82.78     12.76 o 
 -10   4   8       58.67       54.01     11.47 o 
  -9   4   8      898.76      891.05     87.01 o 
  -8   4   8      388.24      389.73     15.12 o 
  -7   4   8       19.81       28.48      9.16 o 
  -6   4   8      251.93      237.58      9.70 o 
  -5   4   8     1631.31     1709.70     35.62 o 
  -4   4   8      333.13      298.23     11.47 o 
  -3   4   8      442.23      444.47     11.00 o 
  -2   4   8     1499.94     1586.80     33.34 o 
  -1   4   8     3196.53     3171.92     49.44 o 
   0   4   8     1552.68     1788.06     25.36 o 
   1   4   8     3209.00     3189.51     46.75 o 
   2   4   8     1278.71     1347.82     26.63 o 
   3   4   8      470.54      458.99     12.04 o 
   4   4   8      313.80      269.59      7.32 o 
   5   4   8     1693.38     1759.94     22.37 o 
   6   4   8      199.93      184.69      8.87 o 
   7   4   8        7.93       14.52      4.45 o 
   8   4   8      385.92      411.08     10.96 o 
   9   4   8      972.01      972.80     19.84 o 
  10   4   8       95.78       78.96     11.54 o 
  11   4   8       93.04       68.45     12.09 o 
  12   4   8      637.59      626.22     17.36 o 
  13   4   8       65.39       79.65     12.32 o 
  14   4   8       70.32       50.78     22.31 o 
  15   4   8        9.41       17.84     17.41 o 
 -15   5   8       57.03       32.18     16.37 o 
 -14   5   8      114.73      112.64     18.08 o 
 -13   5   8      108.24      115.07     17.68 o 
 -12   5   8       44.94       24.77     13.04 o 
 -11   5   8      241.67      226.25     20.56 o 
 -10   5   8      231.27      236.41     48.40 o 
  -9   5   8      233.76      223.00     23.37 o 
  -8   5   8     1064.31      982.97     36.29 o 
  -7   5   8      964.19      952.62     49.85 o 
  -6   5   8      167.87      181.24     15.44 o 
  -5   5   8      347.83      345.38      9.81 o 
  -4   5   8      491.22      463.28     26.33 o 
  -3   5   8     1894.52     1897.41     32.34 o 
  -2   5   8       62.29      105.42     15.07 o 
  -1   5   8     2420.25     2213.00     34.90 o 
   0   5   8     2563.92     2469.39     29.72 o 
   1   5   8     2249.17     2089.21     27.95 o 
   2   5   8       47.85       82.79      7.27 o 
   3   5   8     1893.56     1920.86     30.66 o 
   4   5   8      548.76      582.13     11.63 o 
   5   5   8      344.61      334.54      9.21 o 
   6   5   8      140.36      111.54     19.26 o 
   7   5   8      836.32      854.47     21.39 o 
   8   5   8     1076.16     1003.14     23.13 o 
   9   5   8      174.32      196.14     13.73 o 
  10   5   8      243.40      234.83     12.10 o 
  11   5   8      247.99      264.12     14.10 o 
  12   5   8       47.22       38.60      9.87 o 
  13   5   8      120.42      138.29     16.24 o 
  14   5   8      117.89      113.97     19.83 o 
  15   5   8       67.24       81.96     32.54 o 
 -15   6   8       16.17        0.21     28.01 o 
 -14   6   8        9.78        9.18     15.72 o 
 -13   6   8       83.37       89.86     21.33 o 
 -12   6   8      248.45      183.14     39.75 o 
 -11   6   8       43.50       48.44     17.97 o 
 -10   6   8      330.14      353.47     21.62 o 
  -9   6   8      385.79      387.08     22.05 o 
  -8   6   8     1016.97     1069.19     46.87 o 
  -7   6   8      484.53      487.13     54.27 o 
  -6   6   8      361.85      390.02     19.79 o 
  -5   6   8      309.51      282.35     17.57 o 
  -4   6   8      937.33      993.92     25.36 o 
  -3   6   8      587.68      572.22     12.07 o 
  -2   6   8      298.58      273.12      8.62 o 
  -1   6   8      776.30      696.96     17.42 o 
   0   6   8      757.66      825.56     14.49 o 
   1   6   8      840.06      725.86     21.31 o 
   2   6   8      349.53      315.28     13.47 o 
   3   6   8      640.35      599.70     13.50 o 
   4   6   8     1010.02     1051.45     23.28 o 
   5   6   8      378.15      346.70     11.58 o 
   6   6   8      329.91      349.97     22.46 o 
   7   6   8      500.88      505.41     44.50 o 
   8   6   8      969.44     1000.55     26.84 o 
   9   6   8      344.50      336.49     16.46 o 
  10   6   8      329.85      330.97     16.92 o 
  11   6   8       55.75       47.35     10.89 o 
  12   6   8      256.12      293.46     18.87 o 
  13   6   8       84.67       65.40     18.07 o 
  14   6   8        6.16        5.53     11.66 o 
  15   6   8       16.54        0.00     54.78 o 
 -14   7   8       10.28        0.00     26.98 o 
 -13   7   8       26.15        6.88     12.39 o 
 -12   7   8        2.36        1.73     11.40 o 
 -11   7   8       26.65       44.17     11.90 o 
 -10   7   8       56.69       56.35     18.20 o 
  -9   7   8       15.01       20.75     10.11 o 
  -8   7   8      771.66      796.40     32.03 o 
  -7   7   8      123.03       97.94     16.96 o 
  -6   7   8      389.68      429.98     53.44 o 
  -5   7   8      268.27      255.24      4.77 o 
  -4   7   8      167.67      180.83     11.39 o 
  -3   7   8      764.07      770.88     13.84 o 
  -2   7   8      468.98      456.73     14.31 o 
  -1   7   8      100.04      111.03     10.34 o 
   0   7   8     1579.52     1629.95     34.89 o 
   1   7   8       94.48      106.23      9.58 o 
   2   7   8      462.13      449.15     15.63 o 
   3   7   8      848.27      852.35     20.51 o 
   4   7   8      167.77      175.28     10.22 o 
   5   7   8      284.43      289.42     13.87 o 
   6   7   8      377.17      419.16     14.94 o 
   7   7   8      125.99      128.07     11.51 o 
   8   7   8      717.48      766.14     31.28 o 
   9   7   8       18.97        4.80      8.71 o 
  10   7   8       57.93       44.60      8.64 o 
  11   7   8       31.82       21.28      9.32 o 
  12   7   8        5.04        2.84      7.98 o 
  13   7   8       28.43       30.57     11.91 o 
  14   7   8        5.40       20.75     14.85 o 
 -14   8   8        7.16       22.24     31.10 o 
 -13   8   8       12.97       15.86     26.77 o 
 -12   8   8        9.92        6.61     14.88 o 
 -11   8   8      284.49      275.09     21.57 o 
 -10   8   8       14.42        7.74      9.89 o 
  -9   8   8      497.64      520.05     36.90 o 
  -8   8   8      138.28      141.38     15.73 o 
  -7   8   8      897.64      868.15     39.17 o 
  -6   8   8     1009.84     1062.50     57.97 o 
  -5   8   8      650.43      551.89     39.48 o 
  -4   8   8      553.76      563.20      9.87 o 
  -3   8   8     1047.53     1022.74     17.88 o 
  -2   8   8      735.32      691.34     13.16 o 
  -1   8   8      287.19      291.40      8.23 o 
   0   8   8       58.73       68.76      6.55 o 
   1   8   8      244.66      232.92     11.97 o 
   2   8   8      795.33      714.29     16.66 o 
   3   8   8     1060.33     1022.22     22.30 o 
   4   8   8      570.67      581.55     16.57 o 
   5   8   8      667.72      671.88     18.15 o 
   6   8   8     1017.30     1054.39     27.31 o 
   7   8   8      873.81      881.67     27.22 o 
   8   8   8      116.98      128.55     11.66 o 
   9   8   8      513.59      512.70     24.36 o 
  10   8   8       14.19        6.25      8.42 o 
  11   8   8      311.00      322.24     31.46 o 
  12   8   8       11.20       12.14      6.88 o 
  13   8   8        9.60        9.57     12.49 o 
  14   8   8        6.16       26.57     17.89 o 
 -13   9   8       26.75       31.71     33.36 o 
 -12   9   8       42.22       48.19     30.69 o 
 -11   9   8      138.26      153.57     25.62 o 
 -10   9   8       67.89       74.59     21.31 o 
  -9   9   8       89.85      137.47     21.73 o 
  -8   9   8      700.10      640.46     49.84 o 
  -7   9   8      405.83      426.42     26.17 o 
  -6   9   8       47.76       59.54     12.97 o 
  -5   9   8       45.25       61.30     13.43 o 
  -4   9   8      367.68      393.16     13.44 o 
  -3   9   8      173.09      148.62      9.30 o 
  -2   9   8      318.86      298.52     15.31 o 
  -1   9   8       93.57       94.77      7.57 o 
   0   9   8      487.28      476.81     11.85 o 
   1   9   8      105.11      112.65      8.19 o 
   2   9   8      288.95      251.57     11.21 o 
   3   9   8      192.32      167.23     10.58 o 
   4   9   8      357.36      369.68     13.57 o 
   5   9   8       29.78       46.27      8.84 o 
   6   9   8       44.40       41.32      8.63 o 
   7   9   8      424.09      361.36     20.24 o 
   8   9   8      704.13      679.44     27.76 o 
   9   9   8       95.38       95.10     12.37 o 
  10   9   8       85.33       82.89      9.95 o 
  11   9   8      144.95      157.88     14.00 o 
  12   9   8       37.61       38.67     17.27 o 
  13   9   8       24.18       39.54     21.28 o 
 -12  10   8        8.84       27.80     30.27 o 
 -11  10   8        3.26        0.00     27.39 o 
 -10  10   8      221.06      248.96     20.00 o 
  -9  10   8       75.74       94.88     22.06 o 
  -8  10   8       34.81       44.35     14.08 o 
  -7  10   8      696.17      668.66     38.00 o 
  -6  10   8      554.39      613.37     38.11 o 
  -5  10   8      252.25      241.32     21.11 o 
  -4  10   8      297.79      306.13     19.53 o 
  -3  10   8     1002.63      997.82     22.98 o 
  -2  10   8      601.82      607.10     14.41 o 
  -1  10   8      187.95      202.27      8.36 o 
   0  10   8      153.74      129.15      8.09 o 
   1  10   8      169.12      159.34     10.30 o 
   2  10   8      549.28      523.54     16.25 o 
   3  10   8      993.84      982.89     25.60 o 
   4  10   8      229.55      284.62     14.98 o 
   5  10   8      262.84      258.21     15.68 o 
   6  10   8      529.69      495.18     17.49 o 
   7  10   8      737.57      724.12     24.66 o 
   8  10   8       29.74       34.90      8.85 o 
   9  10   8       87.70      104.15     12.40 o 
  10  10   8      215.17      208.39     14.94 o 
  11  10   8        2.94       10.56      9.88 o 
  12  10   8        7.07       15.83     14.44 o 
 -11  11   8       70.67       67.96     40.16 o 
 -10  11   8       12.78        6.01     11.03 o 
  -9  11   8      246.39      264.13     40.06 o 
  -8  11   8       15.63       45.92     12.54 o 
  -7  11   8      275.82      268.65     31.67 o 
  -6  11   8      103.49       77.64     15.19 o 
  -5  11   8       94.39       83.32     18.06 o 
  -4  11   8      355.54      330.80     10.44 o 
  -3  11   8        8.95        6.21      4.06 o 
  -2  11   8      158.49      168.44      7.80 o 
  -1  11   8      876.81      875.37     18.90 o 
   0  11   8      131.32      123.31      9.36 o 
   1  11   8      895.53      906.12     20.51 o 
   2  11   8      136.91      147.05     10.08 o 
   3  11   8        6.58        1.82      6.88 o 
   4  11   8      319.16      307.64     15.31 o 
   5  11   8      105.96      106.68     11.04 o 
   6  11   8      105.79       90.95     12.11 o 
   7  11   8      276.04      297.39     15.52 o 
   8  11   8       14.66       23.98     11.31 o 
   9  11   8      234.33      247.46     15.39 o 
  10  11   8       11.08       11.91      7.87 o 
  11  11   8       69.24       78.76     16.94 o 
 -10  12   8      113.45      133.45     46.75 o 
  -9  12   8       97.91       92.90     30.27 o 
  -8  12   8        4.25       18.59     18.43 o 
  -7  12   8       14.97       13.67     12.43 o 
  -6  12   8       76.54       72.17     15.21 o 
  -5  12   8       88.19       87.18     12.42 o 
  -4  12   8       51.67       38.51      5.23 o 
  -3  12   8       91.92      107.08     10.56 o 
  -2  12   8      482.36      448.31     15.99 o 
  -1  12   8      106.22       95.09      8.85 o 
   0  12   8       18.53       13.11      6.53 o 
   1  12   8      108.21       98.38      9.55 o 
   2  12   8      468.79      459.94     16.70 o 
   3  12   8       91.35      120.15     13.80 o 
   4  12   8       40.30       26.06      8.53 o 
   5  12   8       84.80       65.89     10.56 o 
   6  12   8       75.44       60.98      9.93 o 
   7  12   8       20.63       19.78      8.58 o 
   8  12   8        5.98       19.09     10.71 o 
   9  12   8      102.06      119.21     13.40 o 
  10  12   8      119.42      119.65     17.78 o 
  -9  13   8       55.75       31.94     24.92 o 
  -8  13   8       83.65       60.45     12.46 o 
  -7  13   8        8.03       16.47      9.95 o 
  -6  13   8       75.38       77.63     14.61 o 
  -5  13   8       33.23       25.75     12.39 o 
  -4  13   8       58.21       54.48      8.93 o 
  -3  13   8        2.61        4.50      6.84 o 
  -2  13   8      123.26      138.21      9.68 o 
  -1  13   8      235.61      250.52     13.35 o 
   0  13   8      472.66      458.69     19.23 o 
   1  13   8      251.16      304.69     15.33 o 
   2  13   8      126.14      126.85     11.50 o 
   3  13   8        2.15        9.88      7.42 o 
   4  13   8       54.76       55.33     11.34 o 
   5  13   8       39.71       29.37      8.38 o 
   6  13   8       74.16       81.61     10.62 o 
   7  13   8        8.62       13.24     10.32 o 
   8  13   8       80.96       67.26     10.87 o 
   9  13   8       54.46       38.27     13.72 o 
  -8  14   8        6.60        6.69     19.66 o 
  -7  14   8        2.93       13.10     14.05 o 
  -6  14   8       12.35       16.06     10.24 o 
  -5  14   8       57.49       64.42     18.07 o 
  -4  14   8       61.08       66.42     26.77 o 
  -3  14   8       86.67       65.51      9.78 o 
  -2  14   8       22.49       20.77      6.88 o 
  -1  14   8       69.56       70.83     10.97 o 
   0  14   8       71.17       67.09      8.85 o 
   1  14   8       67.77       46.21     11.01 o 
   2  14   8       24.14       21.36      8.42 o 
   3  14   8       91.67       78.49     12.00 o 
   4  14   8       60.38       58.16     10.99 o 
   5  14   8       66.62       55.66     10.88 o 
   6  14   8       10.89        9.92      8.26 o 
   7  14   8        2.60        9.72      9.66 o 
   8  14   8        9.08        4.83     11.69 o 
  -6  15   8       40.62       28.72     12.46 o 
  -5  15   8       30.87       45.20     23.18 o 
  -4  15   8        5.01       14.37     13.65 o 
  -3  15   8       26.80       25.46     15.18 o 
  -2  15   8       79.62       71.41      9.34 o 
  -1  15   8       22.01       37.67      9.08 o 
   0  15   8      233.37      211.23     13.95 o 
   1  15   8       25.58       21.49     10.30 o 
   2  15   8       69.79       58.79     11.68 o 
   3  15   8       30.31       30.25      9.83 o 
   4  15   8        5.38       11.20      9.72 o 
   5  15   8       36.10       47.76     10.92 o 
   6  15   8       31.88       43.38     11.32 o 
  -3  16   8        7.08       15.43     16.37 o 
  -2  16   8       35.48       79.27     25.43 o 
  -1  16   8       14.06       14.30      8.34 o 
   0  16   8        1.83        6.26      7.07 o 
   1  16   8       12.61       17.76      9.93 o 
   2  16   8       35.72       30.23     11.07 o 
   3  16   8        5.23        6.13     14.91 o 
   1   0   9      217.46      220.53      8.09 o 
   2   0   9      669.21      666.25     15.09 o 
   3   0   9      133.86      157.02     11.04 o 
   4   0   9      776.27      751.48     20.51 o 
   5   0   9     1184.92     1104.77     19.30 o 
   6   0   9     1351.73     1338.83     22.18 o 
   7   0   9      923.53      913.28     17.93 o 
   8   0   9      462.14      480.33     12.13 o 
   9   0   9       21.56       29.74      5.01 o 
  10   0   9      854.81      870.14     25.61 o 
  11   0   9       13.28       16.74      8.02 o 
  12   0   9       11.91       13.20     10.40 o 
  13   0   9      140.92      199.72     15.86 o 
  14   0   9       35.98       21.15      9.50 o 
  15   0   9      119.98      123.96     42.04 o 
 -15   1   9       72.58       57.02     13.27 o 
 -14   1   9       28.49       18.74     10.09 o 
 -13   1   9      143.53      133.68     30.07 o 
 -12   1   9      577.63      566.78     68.27 o 
 -11   1   9      425.71      392.81     22.92 o 
 -10   1   9      272.84      264.60     13.61 o 
  -9   1   9     1606.88     1562.89     33.43 o 
  -8   1   9     1456.73     1451.61     31.49 o 
  -7   1   9     1067.33     1045.81     19.85 o 
  -6   1   9     1479.68     1507.10     26.63 o 
  -5   1   9      675.90      687.06     15.47 o 
  -4   1   9     9218.98     9048.69    167.13 o 
  -3   1   9     2742.53     3033.25     58.48 o 
  -2   1   9     2472.62     2556.76     32.45 o 
  -1   1   9      596.70      599.62     15.27 o 
   0   1   9     2824.20     3025.37     53.08 o 
   1   1   9      539.99      546.89     13.20 o 
   2   1   9     2748.60     2855.32     36.73 o 
   3   1   9     2873.49     3166.54     59.58 o 
   4   1   9     9352.72     9167.21    186.46 o 
   5   1   9      679.41      700.47     15.08 o 
   6   1   9     1517.97     1563.52     24.16 o 
   7   1   9     1099.76     1095.31     20.29 o 
   8   1   9     1497.65     1517.91     26.30 o 
   9   1   9     1672.72     1641.64     29.42 o 
  10   1   9      311.77      324.55     14.41 o 
  11   1   9      441.26      416.64     13.29 o 
  12   1   9      542.30      547.37     21.53 o 
  13   1   9      134.47      139.80     14.44 o 
  14   1   9       30.19       29.19     19.75 o 
  15   1   9       77.97       54.68      9.53 o 
 -15   2   9      101.71      119.86     24.10 o 
 -14   2   9       69.46       53.78     11.18 o 
 -13   2   9      107.36      178.67     17.51 o 
 -12   2   9      153.86      161.11     20.39 o 
 -11   2   9       74.06       77.79     13.73 o 
 -10   2   9       77.50       58.13      8.08 o 
  -9   2   9      501.28      499.18     21.69 o 
  -8   2   9      237.20      232.74     13.73 o 
  -7   2   9      489.08      514.07     11.65 o 
  -6   2   9     1291.74     1245.13     20.87 o 
  -5   2   9     6116.53     6008.22     98.35 o 
  -4   2   9      727.05      768.54     20.51 o 
  -3   2   9     1014.78      932.81     20.97 o 
  -2   2   9     7377.57     7543.29    153.98 o 
  -1   2   9     1988.99     2127.04     32.89 o 
   0   2   9     6432.51     6192.07    108.23 o 
   1   2   9     1908.47     2007.10     29.67 o 
   2   2   9     7320.95     7493.04    152.28 o 
   3   2   9     1069.76      999.85     21.01 o 
   4   2   9      672.17      692.60     13.74 o 
   5   2   9     5873.10     5913.47    100.14 o 
   6   2   9     1305.73     1303.56     23.66 o 
   7   2   9      520.45      572.65     16.58 o 
   8   2   9      211.34      221.15      8.79 o 
   9   2   9      443.92      454.25     14.02 o 
  10   2   9       92.57       88.99      8.25 o 
  11   2   9       71.82       76.60      8.56 o 
  12   2   9      158.11      139.20      8.94 o 
  13   2   9       86.96      107.33     12.90 o 
  14   2   9       60.07       37.93      6.93 o 
  15   2   9      100.81       90.83     34.70 o 
 -15   3   9        2.17        8.31     13.35 o 
 -14   3   9       29.96       39.32     14.44 o 
 -13   3   9      154.16      166.25     18.80 o 
 -12   3   9       69.98       57.12     14.44 o 
 -11   3   9       81.17      104.10     20.49 o 
 -10   3   9      258.73      309.02     20.55 o 
  -9   3   9       85.19       92.21     16.93 o 
  -8   3   9      448.59      497.73     24.26 o 
  -7   3   9      183.50      183.98     10.31 o 
  -6   3   9      166.49       96.18     34.98 o 
  -5   3   9      580.99      506.92     18.18 o 
  -4   3   9     1466.05     1425.51     30.05 o 
  -3   3   9      334.87      317.51     14.45 o 
  -2   3   9       50.60       23.63      8.52 o 
   2   3   9       27.10       10.01      5.83 o 
   3   3   9      292.15      258.01     11.40 o 
   4   3   9     1470.39     1417.76     23.63 o 
   5   3   9      647.00      612.86     12.05 o 
   6   3   9      117.57      111.98      7.15 o 
   7   3   9      190.35      204.25      7.10 o 
   8   3   9      479.21      510.79     23.96 o 
   9   3   9      109.09      117.01      7.04 o 
  10   3   9      278.13      286.65     11.73 o 
  11   3   9       90.43       76.98      9.22 o 
  12   3   9       80.21       68.80      7.87 o 
  13   3   9      140.84      141.35     14.08 o 
  14   3   9       29.80       33.35     24.89 o 
  15   3   9        2.53       23.34     16.80 o 
 -15   4   9        6.83        7.11     12.59 o 
 -14   4   9      139.25      149.87     20.05 o 
 -13   4   9      202.17      215.38     21.51 o 
 -12   4   9       15.88       14.79     10.85 o 
 -11   4   9      394.40      387.45     25.57 o 
 -10   4   9      178.52      173.43     17.32 o 
  -9   4   9      334.76      353.06     27.86 o 
  -8   4   9      146.25      143.34      8.88 o 
  -7   4   9      522.25      517.22     20.99 o 
  -6   4   9     1148.30     1081.31     33.42 o 
  -5   4   9      174.24      195.37      8.26 o 
  -4   4   9      489.15      462.73      6.96 o 
  -3   4   9     1382.88     1414.31     23.82 o 
  -2   4   9     5811.98     5847.05    106.78 o 
  -1   4   9     6159.94     6233.89    111.99 o 
   0   4   9     3782.13     3917.62     76.17 o 
   1   4   9     6022.78     6052.23    109.04 o 
   2   4   9     5597.39     5643.12    107.23 o 
   3   4   9     1380.70     1418.96     20.78 o 
   4   4   9      489.28      469.81     18.46 o 
   5   4   9      153.89      166.14      8.69 o 
   6   4   9     1161.70     1157.79     17.16 o 
   7   4   9      559.16      548.10     11.12 o 
   8   4   9      100.58      102.06      6.89 o 
   9   4   9      359.10      364.15     11.73 o 
  10   4   9      169.92      179.15     10.83 o 
  11   4   9      413.46      427.58     10.65 o 
  12   4   9       18.49        8.95      4.43 o 
  13   4   9      202.33      203.31     16.44 o 
  14   4   9      136.05      164.42     20.68 o 
  15   4   9        5.92        8.60     19.38 o 
 -15   5   9       22.13       16.81     19.70 o 
 -14   5   9       18.39       14.46     12.75 o 
 -13   5   9      140.85      158.49     27.49 o 
 -12   5   9      139.71      158.56     20.80 o 
 -11   5   9      785.94      817.01     58.25 o 
 -10   5   9       27.76       22.33     16.26 o 
  -9   5   9      211.98      185.12     18.09 o 
  -8   5   9      203.92      239.31     23.89 o 
  -7   5   9      107.16      113.48     19.76 o 
  -6   5   9      459.32      424.15     18.95 o 
  -5   5   9      449.77      491.69     12.82 o 
  -4   5   9      184.19      189.97      7.52 o 
  -3   5   9      494.45      433.78     14.22 o 
  -2   5   9     2077.98     2039.77     44.58 o 
  -1   5   9      772.60      958.99     22.73 o 
   0   5   9     2192.95     2018.79     34.78 o 
   1   5   9      863.76     1063.59     20.10 o 
   2   5   9     2038.36     2057.42     31.21 o 
   3   5   9      578.11      506.50     20.24 o 
   4   5   9      146.50      171.19      7.88 o 
   5   5   9      528.73      575.57     10.56 o 
   6   5   9      425.53      383.74     18.25 o 
   7   5   9       79.72       50.20     11.68 o 
   8   5   9      152.85      151.88     13.81 o 
   9   5   9      177.06      171.67     12.51 o 
  10   5   9       18.27       23.11      9.88 o 
  11   5   9      817.95      811.38     29.29 o 
  12   5   9      124.59      137.78     15.01 o 
  13   5   9      148.89      196.24     32.19 o 
  14   5   9       15.37       10.42     11.39 o 
  15   5   9       17.08       32.32     20.23 o 
 -14   6   9        2.39        5.74     19.00 o 
 -13   6   9       54.38       45.29     26.22 o 
 -12   6   9      208.21      175.96     47.88 o 
 -11   6   9        9.34       13.83     11.97 o 
 -10   6   9      187.79      198.17     23.68 o 
  -9   6   9      278.59      245.55     21.08 o 
  -8   6   9      352.41      359.53     22.94 o 
  -7   6   9      658.43      667.01     42.84 o 
  -6   6   9      216.00      227.60     14.41 o 
  -5   6   9      119.89      121.58      7.71 o 
  -4   6   9      571.17      541.71     11.36 o 
  -3   6   9       45.72       51.27      7.94 o 
  -2   6   9     2829.64     2811.22     47.67 o 
  -1   6   9     1358.30     1333.02     24.67 o 
   0   6   9     4825.05     4775.19     80.40 o 
   1   6   9     1242.33     1209.56     27.58 o 
   2   6   9     2939.33     2911.08     58.32 o 
   3   6   9       32.55       37.09      9.37 o 
   4   6   9      579.09      595.27     15.11 o 
   5   6   9      105.99      103.54      9.81 o 
   6   6   9      184.78      202.76     11.48 o 
   7   6   9      612.86      625.48     19.90 o 
   8   6   9      316.58      331.04     20.51 o 
   9   6   9      289.85      318.20     17.15 o 
  10   6   9      222.58      251.12     14.59 o 
  11   6   9        9.27        3.18      6.73 o 
  12   6   9      224.82      189.87     30.78 o 
  13   6   9       63.72       56.69     13.55 o 
  14   6   9        3.93       30.86     13.58 o 
 -14   7   9        6.91       16.56     14.93 o 
 -13   7   9       52.26       47.98     24.71 o 
 -12   7   9       49.07       44.07     23.07 o 
 -11   7   9       80.33       70.02     16.40 o 
 -10   7   9      135.72      149.87     29.93 o 
  -9   7   9       56.61       89.94     14.60 o 
  -8   7   9       34.12       20.82     12.16 o 
  -7   7   9      890.83      904.88     48.70 o 
  -6   7   9      317.43      326.38     23.38 o 
  -5   7   9      179.44      212.35      7.76 o 
  -4   7   9      660.76      680.74     15.81 o 
  -3   7   9       38.64       39.48      6.17 o 
  -2   7   9     1513.24     1566.89     28.87 o 
  -1   7   9      127.52      148.65     11.64 o 
   0   7   9       81.96      104.13      7.55 o 
   1   7   9      186.90      177.85     18.48 o 
   2   7   9     1508.96     1539.60     28.53 o 
   3   7   9       50.52       49.22      7.50 o 
   4   7   9      712.40      712.04     17.84 o 
   5   7   9      203.12      229.02     10.12 o 
   6   7   9      304.75      298.98     13.46 o 
   7   7   9      913.69      938.80     26.78 o 
   8   7   9       31.47       29.66      8.24 o 
   9   7   9       53.17       74.88      9.75 o 
  10   7   9      152.07      175.30     18.58 o 
  11   7   9       82.58       72.18      9.77 o 
  12   7   9       56.08       46.15      9.62 o 
  13   7   9       52.55       58.35     15.41 o 
  14   7   9        4.62       12.46     13.48 o 
 -13   8   9       99.78       70.24     29.12 o 
 -12   8   9       80.11       58.89     29.57 o 
 -11   8   9       63.57       61.42     15.94 o 
 -10   8   9        6.53        3.63     12.02 o 
  -9   8   9      122.65      106.12     18.23 o 
  -8   8   9       79.68       56.73     20.35 o 
  -7   8   9      313.49      335.41     22.57 o 
  -6   8   9      322.63      309.46     33.56 o 
  -5   8   9      212.37      232.93      6.23 o 
  -4   8   9     1027.25     1028.39     15.52 o 
  -3   8   9       86.62       97.37      6.65 o 
  -2   8   9      208.26      211.16      8.37 o 
  -1   8   9      286.08      296.13     10.40 o 
   0   8   9       70.11       71.37      7.03 o 
   1   8   9      267.30      241.95     10.97 o 
   2   8   9      210.71      199.70     12.16 o 
   3   8   9       69.32       84.03      9.32 o 
   4   8   9     1063.52     1039.70     25.86 o 
   5   8   9      257.13      267.53     11.72 o 
   6   8   9      306.75      260.91     13.33 o 
   7   8   9      295.73      295.64     14.36 o 
   8   8   9       81.56       80.62     11.15 o 
   9   8   9      145.19      154.56     12.07 o 
  10   8   9       11.16       19.28      7.50 o 
  11   8   9       59.44       63.57     12.66 o 
  12   8   9       91.59      118.79     14.90 o 
  13   8   9       97.09      101.03     18.59 o 
 -13   9   9       16.10       43.87     33.77 o 
 -12   9   9       38.71       47.38     15.84 o 
 -11   9   9       73.54       79.93     16.07 o 
 -10   9   9       18.51       12.97     17.07 o 
  -9   9   9      207.20      208.26     29.43 o 
  -8   9   9        3.12       25.24     11.86 o 
  -7   9   9      375.47      338.13     54.99 o 
  -6   9   9      852.94      866.33     78.67 o 
  -5   9   9      257.78      231.87      7.59 o 
  -4   9   9       50.30       46.55      5.26 o 
  -3   9   9      544.71      574.42     11.10 o 
  -2   9   9      762.27      816.02     18.45 o 
  -1   9   9      731.60      740.93     16.32 o 
   0   9   9        0.73        9.27      5.73 o 
   1   9   9      722.85      737.61     19.67 o 
   2   9   9      703.00      736.28     17.81 o 
   3   9   9      498.90      509.71     15.78 o 
   4   9   9       33.28       38.91      8.18 o 
   5   9   9      262.88      256.98     14.03 o 
   6   9   9      836.79      895.36     24.36 o 
   7   9   9      358.32      327.38     17.55 o 
   8   9   9        2.56        9.72      8.39 o 
   9   9   9      219.40      250.69     24.92 o 
  10   9   9       19.48       18.01      8.56 o 
  11   9   9       83.89       73.91     13.28 o 
  12   9   9       39.63       48.07     10.28 o 
  13   9   9       18.36       24.12     16.01 o 
 -12  10   9       19.42       50.87     31.71 o 
 -11  10   9       47.08       36.47     14.05 o 
 -10  10   9       20.57       24.01     27.60 o 
  -9  10   9       28.06       26.94     13.55 o 
  -8  10   9      318.51      334.40     34.83 o 
  -7  10   9      202.03      188.55     19.68 o 
  -6  10   9       29.22       40.90     25.74 o 
  -5  10   9      504.88      428.02     27.00 o 
  -4  10   9        5.65        9.90      5.38 o 
  -3  10   9      297.88      322.17     15.60 o 
  -2  10   9        1.46        7.92      4.58 o 
  -1  10   9       53.56       55.55      5.68 o 
   0  10   9      603.46      637.29     16.17 o 
   1  10   9       43.32       43.04      6.87 o 
   2  10   9        6.74        3.04      5.54 o 
   3  10   9      251.55      279.95     13.32 o 
   4  10   9        3.05        9.51      7.12 o 
   5  10   9      495.58      470.79     25.50 o 
   6  10   9       15.37        6.77      9.08 o 
   7  10   9      196.39      178.47     13.88 o 
   8  10   9      319.96      336.98     17.86 o 
   9  10   9       30.46       41.80     10.49 o 
  10  10   9       22.54       17.56     10.55 o 
  11  10   9       46.58       39.35      9.99 o 
  12  10   9       17.57       15.64     12.68 o 
 -11  11   9       73.78       78.26     39.54 o 
 -10  11   9       46.50       45.10     20.88 o 
  -9  11   9      145.91      113.00     56.63 o 
  -8  11   9       88.43       84.90     16.39 o 
  -7  11   9       41.35       47.42     16.54 o 
  -6  11   9      328.06      306.53     25.30 o 
  -5  11   9      186.90      152.57      9.76 o 
  -4  11   9       12.16       19.85      7.99 o 
  -3  11   9      428.16      421.59     15.02 o 
  -2  11   9      101.11      129.89      9.03 o 
  -1  11   9      421.84      385.85     12.59 o 
   0  11   9      227.24      235.14     10.89 o 
   1  11   9      413.74      406.85     14.55 o 
   2  11   9       92.98       92.62      9.43 o 
   3  11   9      442.86      421.83     17.18 o 
   4  11   9       11.09       12.22      8.59 o 
   5  11   9      204.93      238.29     16.01 o 
   6  11   9      332.05      326.13     18.32 o 
   7  11   9       41.73       53.29     10.23 o 
   8  11   9       92.78       83.97     13.08 o 
   9  11   9      145.86      164.95     15.52 o 
  10  11   9       52.15       44.69     13.51 o 
  11  11   9       68.64       54.99     16.49 o 
 -10  12   9       38.14       51.49     34.60 o 
  -9  12   9       40.19       47.71     14.32 o 
  -8  12   9      159.45      190.99     20.30 o 
  -7  12   9       37.15       60.26     16.15 o 
  -6  12   9       44.33       47.54     19.71 o 
  -5  12   9      128.11      121.32     25.12 o 
  -4  12   9       28.01       33.18      7.04 o 
  -3  12   9      251.98      283.43     12.35 o 
  -2  12   9       29.15       34.02      6.35 o 
  -1  12   9      241.47      245.82     11.53 o 
   0  12   9      352.55      338.52     13.72 o 
   1  12   9      236.67      244.78     12.84 o 
   2  12   9       19.85       36.45      7.61 o 
   3  12   9      232.58      269.26     18.07 o 
   4  12   9       24.87       21.67      8.78 o 
   5  12   9      117.36      140.81     12.02 o 
   6  12   9       41.89       24.45     10.23 o 
   7  12   9       40.66       40.39      9.67 o 
   8  12   9      152.00      156.42     14.44 o 
   9  12   9       33.81       40.69     11.86 o 
  10  12   9       35.70       17.72     14.22 o 
  -9  13   9       49.36      100.29     67.55 o 
  -8  13   9       28.44       32.31     24.19 o 
  -7  13   9       46.25       36.10     15.29 o 
  -6  13   9       35.07       37.04     14.99 o 
  -5  13   9       22.91       31.91     11.36 o 
  -4  13   9       34.68       33.98      8.69 o 
  -3  13   9       74.32       61.51     10.37 o 
  -2  13   9       75.18       60.88      8.68 o 
  -1  13   9      220.69      222.11     11.68 o 
   0  13   9       41.86       53.12      8.84 o 
   1  13   9      217.91      214.93     14.21 o 
   2  13   9       67.54       76.08      8.97 o 
   3  13   9       83.31       75.87     11.10 o 
   4  13   9       32.41       41.04      9.87 o 
   5  13   9       25.28       17.35      9.27 o 
   6  13   9       44.25       43.29     12.12 o 
   7  13   9       49.02       52.67     10.83 o 
   8  13   9       35.45       25.10     10.38 o 
   9  13   9       49.81       47.87     19.70 o 
  -7  14   9       29.95       19.26     18.53 o 
  -6  14   9       16.01       15.53     11.67 o 
  -5  14   9       18.63       12.44     11.43 o 
  -4  14   9       68.37       78.51     14.59 o 
  -3  14   9       48.46       32.03      8.03 o 
  -2  14   9       50.43       44.21     12.16 o 
  -1  14   9      169.27      141.45     13.15 o 
   0  14   9       38.01       26.47      7.57 o 
   1  14   9      165.59      143.75     11.12 o 
   2  14   9       46.44       54.98      9.21 o 
   3  14   9       45.52       53.04     10.62 o 
   4  14   9       71.23       63.80     11.84 o 
   5  14   9       16.80       21.39      8.13 o 
   6  14   9       20.79       24.35     10.85 o 
   7  14   9       35.10       37.42     10.64 o 
  -5  15   9       60.09       51.11     15.15 o 
  -4  15   9       70.79       65.63     15.43 o 
  -3  15   9       72.06       84.07     16.28 o 
  -2  15   9       21.84       19.14      9.70 o 
  -1  15   9       51.18       43.77     11.29 o 
   0  15   9       57.94       62.06     11.19 o 
   1  15   9       46.41       53.19      9.07 o 
   2  15   9       27.14       29.50      9.48 o 
   3  15   9       74.09       79.62     14.74 o 
   4  15   9       65.56       68.21     11.85 o 
   5  15   9       56.25       36.85     11.61 o 
  -2  16   9       28.80       30.80     18.95 o 
  -1  16   9       94.81       76.96     13.56 o 
   0  16   9        0.33        5.35      9.94 o 
   1  16   9       97.24       86.46     19.38 o 
   2  16   9       24.78        8.69     13.14 o 
   0   0  10     4239.64     4364.56    107.95 o 
   1   0  10     2704.86     2902.44     47.16 o 
   2   0  10       26.13       33.59      5.35 o 
   3   0  10       47.26       22.23      8.41 o 
   4   0  10       43.47       53.41      7.00 o 
   5   0  10     1479.05     1451.17     26.00 o 
   6   0  10      555.05      628.13     22.65 o 
   7   0  10        2.54        2.46      5.09 o 
   8   0  10     2335.00     2345.93     41.07 o 
   9   0  10      138.37      132.43      7.99 o 
  10   0  10      137.78      133.15      8.47 o 
  11   0  10      243.01      257.52     15.60 o 
  12   0  10      227.81      214.03     15.27 o 
  13   0  10       92.62       90.56     14.07 o 
  14   0  10      114.99      125.51     28.13 o 
  15   0  10       34.87       41.96     12.37 o 
 -15   1  10        0.68        0.53     15.34 o 
 -14   1  10       74.32       20.15     25.30 o 
 -13   1  10        2.08        9.07     18.66 o 
 -12   1  10       72.47       77.14     17.15 o 
 -11   1  10      106.45       97.45     14.02 o 
 -10   1  10      127.85      133.71      9.99 o 
  -9   1  10      353.83      347.58     12.29 o 
  -8   1  10       54.03       61.16      6.61 o 
  -7   1  10      805.77      766.75     14.20 o 
  -6   1  10     1942.36     2011.53     32.62 o 
  -5   1  10     1982.86     1974.15     41.99 o 
  -4   1  10      435.50      393.84     12.95 o 
  -3   1  10     2676.49     2513.29     49.64 o 
  -2   1  10     2471.38     2546.13     44.66 o 
  -1   1  10     7173.29     7034.44    138.25 o 
   0   1  10        0.93        4.66      5.24 o 
   1   1  10     7311.15     7244.64    136.70 o 
   2   1  10     2625.12     2728.22     45.77 o 
   3   1  10     2403.70     2261.83     40.54 o 
   4   1  10      396.90      349.07     15.34 o 
   5   1  10     1923.88     2005.37     33.93 o 
   6   1  10     1982.41     2091.95     36.18 o 
   7   1  10      768.42      740.40     16.27 o 
   8   1  10       36.90       35.89      7.32 o 
   9   1  10      353.15      349.21     13.62 o 
  10   1  10      109.61      110.99      7.90 o 
  11   1  10       80.61       84.05      9.55 o 
  12   1  10       57.93       55.94      8.99 o 
  13   1  10        1.24        0.00      9.24 o 
  14   1  10       66.31       64.81     11.53 o 
  15   1  10        1.37        0.00     14.92 o 
 -15   2  10       56.83       75.37     24.51 o 
 -14   2  10       18.11       28.88     15.58 o 
 -13   2  10       67.06       63.99     14.63 o 
 -12   2  10      138.02      141.36     17.03 o 
 -11   2  10       27.51       32.86     11.94 o 
 -10   2  10      122.78      123.40     10.16 o 
  -9   2  10      212.11      185.35     17.18 o 
  -8   2  10      247.20      240.46     11.18 o 
  -7   2  10     1308.32     1263.20     21.26 o 
  -6   2  10        6.07        5.70      3.02 o 
  -5   2  10     1969.89     2051.74     43.75 o 
  -4   2  10      556.69      535.16     15.17 o 
  -3   2  10     2504.06     2620.84     38.70 o 
  -2   2  10      931.21      974.20     23.81 o 
  -1   2  10     1728.54     1509.70     32.77 o 
   0   2  10      358.86      383.73     11.87 o 
   1   2  10     1830.86     1589.76     31.13 o 
   2   2  10      986.62     1045.95     26.42 o 
   3   2  10     2336.48     2379.21     39.10 o 
   4   2  10      507.34      504.69     13.63 o 
   5   2  10     2135.46     2261.31     38.37 o 
   6   2  10       12.68        7.74      4.69 o 
   7   2  10     1334.18     1318.50     23.57 o 
   8   2  10      229.20      241.33     11.10 o 
   9   2  10      264.90      290.54     13.18 o 
  10   2  10      136.86      148.61      9.10 o 
  11   2  10       19.37       21.60      7.28 o 
  12   2  10      133.27      145.52     10.32 o 
  13   2  10       63.66       63.00     10.14 o 
  14   2  10       13.77        2.06     14.87 o 
  15   2  10       58.86       71.61     35.32 o 
 -15   3  10       48.38       62.80     36.45 o 
 -14   3  10       31.96       41.57     15.04 o 
 -13   3  10       38.08       19.26     15.58 o 
 -12   3  10      215.25      179.14     24.69 o 
 -11   3  10      154.13      149.75     17.83 o 
 -10   3  10      569.94      571.14     19.09 o 
  -9   3  10       69.32       79.59     18.61 o 
  -8   3  10      354.61      369.91     21.01 o 
  -7   3  10      219.18      227.97     13.61 o 
  -6   3  10      530.07      464.74     10.67 o 
  -5   3  10     1840.58     1824.22     41.23 o 
  -4   3  10      891.63      933.45     20.04 o 
  -3   3  10     2034.22     2058.67     37.36 o 
  -2   3  10     2517.74     2514.11     41.47 o 
  -1   3  10     4772.01     4609.01     84.43 o 
   0   3  10       12.86        6.77      5.58 o 
   1   3  10     4880.01     4715.43     96.87 o 
   2   3  10     2517.88     2494.82     45.66 o 
   3   3  10     2121.63     2095.34     39.66 o 
   4   3  10      793.27      879.58     21.47 o 
   5   3  10     1906.66     1936.98     31.60 o 
   6   3  10      518.95      465.32     16.49 o 
   7   3  10      198.61      234.14     11.78 o 
   8   3  10      338.51      342.05     12.15 o 
   9   3  10       46.28       45.92      6.11 o 
  10   3  10      607.08      623.94     17.74 o 
  11   3  10      164.73      152.34      8.60 o 
  12   3  10      236.21      235.73     27.03 o 
  13   3  10       32.40       24.24      8.49 o 
  14   3  10       30.14       47.40     15.29 o 
  15   3  10       43.05       38.01     22.34 o 
 -15   4  10       72.24       41.30     27.85 o 
 -14   4  10        7.64       12.64     14.27 o 
 -13   4  10        1.74        1.13     13.95 o 
 -12   4  10      210.77      229.24     22.66 o 
 -11   4  10       80.24       73.64     27.27 o 
 -10   4  10      364.81      356.15     40.46 o 
  -9   4  10      175.75      204.00     19.20 o 
  -8   4  10        0.88        1.03      6.30 o 
  -7   4  10       48.60       45.10      6.62 o 
  -6   4  10      125.36      124.28     14.05 o 
  -5   4  10      683.77      632.15     34.21 o 
  -4   4  10     1662.18     1654.08     34.02 o 
  -3   4  10     1307.89     1452.79     25.21 o 
  -2   4  10     1748.60     1807.74     34.53 o 
  -1   4  10     7616.54     7713.73    152.54 o 
   0   4  10      233.44      255.07     10.74 o 
   1   4  10     7677.71     7760.12    156.91 o 
   2   4  10     1861.95     1918.04     32.32 o 
   3   4  10     1285.55     1436.43     24.43 o 
   4   4  10     1725.96     1738.41     28.61 o 
   5   4  10      740.38      749.52     13.40 o 
   6   4  10      117.82      116.38      6.00 o 
   7   4  10       73.93       76.12      6.38 o 
   8   4  10        2.31       14.49      4.78 o 
   9   4  10      165.75      172.07      9.32 o 
  10   4  10      354.60      357.91     10.29 o 
  11   4  10       72.40       85.12      9.02 o 
  12   4  10      229.78      246.93     13.61 o 
  13   4  10        3.50        6.10      9.60 o 
  14   4  10        8.48       10.00     17.15 o 
  15   4  10       58.03       58.16     21.60 o 
 -14   5  10       48.17       40.11     21.81 o 
 -13   5  10      216.11      235.52     44.59 o 
 -12   5  10      231.06      221.09     29.43 o 
 -11   5  10      189.53      247.65     28.73 o 
 -10   5  10      475.91      476.79     28.20 o 
  -9   5  10      582.42      586.33     33.93 o 
  -8   5  10      692.31      646.07     17.33 o 
  -7   5  10      289.08      289.42     12.69 o 
  -6   5  10       18.27       12.11      4.11 o 
  -5   5  10      119.63      103.07      9.55 o 
  -4   5  10      107.38       87.30      7.85 o 
  -3   5  10     1832.55     1721.64     64.69 o 
  -2   5  10      631.02      649.65     15.34 o 
  -1   5  10      315.30      321.09     11.72 o 
   0   5  10       59.70       43.38     10.02 o 
   1   5  10      340.51      337.58      9.99 o 
   2   5  10      711.96      746.95     14.42 o 
   3   5  10     1885.81     1882.05     36.15 o 
   4   5  10      145.20      134.26      5.86 o 
   5   5  10      133.20      119.74      6.70 o 
   6   5  10        8.03        6.42      3.39 o 
   7   5  10      246.12      219.20     11.04 o 
   8   5  10      696.30      680.66     11.79 o 
   9   5  10      605.34      576.55     11.89 o 
  10   5  10      475.86      514.03     19.54 o 
  11   5  10      193.08      203.49     15.70 o 
  12   5  10      245.66      239.07     17.03 o 
  13   5  10      228.27      256.21     17.50 o 
  14   5  10       46.69       56.13     14.65 o 
 -14   6  10       73.21       84.04     18.92 o 
 -13   6  10        2.50        0.46     11.79 o 
 -12   6  10       50.98       59.92     15.52 o 
 -11   6  10      199.91      214.67     36.14 o 
 -10   6  10      168.84      138.84     18.51 o 
  -9   6  10      684.85      666.20     33.26 o 
  -8   6  10      329.68      378.72     41.81 o 
  -7   6  10      669.27      644.87     24.84 o 
  -6   6  10      886.13      856.28     26.55 o 
  -5   6  10      114.75      109.14      8.73 o 
  -4   6  10      217.39      212.61      7.19 o 
  -3   6  10      701.20      730.25     14.04 o 
  -2   6  10     1526.43     1488.56     36.92 o 
  -1   6  10     1835.41     1765.05     34.42 o 
   0   6  10      560.43      531.42     15.47 o 
   1   6  10     1825.89     1813.97     31.93 o 
   2   6  10     1525.97     1500.76     26.55 o 
   3   6  10      785.56      802.91     13.64 o 
   4   6  10      212.44      218.97      8.31 o 
   5   6  10      106.85      112.87      8.41 o 
   6   6  10      768.19      645.35     47.70 o 
   7   6  10      671.15      690.28     36.74 o 
   8   6  10      266.48      279.34     14.10 o 
   9   6  10      681.98      688.57     24.21 o 
  10   6  10      155.20      148.69     12.80 o 
  11   6  10      208.15      213.08     13.19 o 
  12   6  10       58.13       49.77     10.67 o 
  13   6  10        4.68        5.58     10.59 o 
  14   6  10       69.85       95.74     18.13 o 
 -14   7  10        0.89        0.00     13.33 o 
 -13   7  10        6.45       10.71     13.96 o 
 -12   7  10       61.48       55.35     15.65 o 
 -11   7  10       15.81       26.13     17.81 o 
 -10   7  10       49.76       49.34     20.96 o 
  -9   7  10      145.88      164.63     39.54 o 
  -8   7  10      418.10      406.47     42.73 o 
  -7   7  10      125.54       99.77     22.69 o 
  -6   7  10      149.17      135.21      7.67 o 
  -5   7  10      588.60      542.44     15.83 o 
  -4   7  10      812.74      794.47     42.01 o 
  -3   7  10      695.73      680.40     13.69 o 
  -2   7  10      278.96      287.29     11.12 o 
  -1   7  10      285.96      240.68      9.51 o 
   0   7  10     1630.84     1660.32     32.69 o 
   1   7  10      250.41      234.96     10.56 o 
   2   7  10      260.25      266.41     12.23 o 
   3   7  10      725.81      697.61     19.05 o 
   4   7  10      827.51      843.18     25.04 o 
   5   7  10      563.85      569.41     20.18 o 
   6   7  10      116.14      115.81     11.66 o 
   7   7  10      131.90      112.04     12.95 o 
   8   7  10      420.67      437.48     18.18 o 
   9   7  10      131.98      127.30     11.07 o 
  10   7  10       54.80       68.58      9.64 o 
  11   7  10       26.79       31.41     10.92 o 
  12   7  10       67.19       49.84     10.28 o 
  13   7  10        4.03       19.21     12.23 o 
  14   7  10        2.62        7.07     21.67 o 
 -13   8  10       39.05       59.81     22.94 o 
 -12   8  10       24.38       42.92     20.57 o 
 -11   8  10      130.53      146.12     26.80 o 
 -10   8  10       92.10      135.66     17.75 o 
  -9   8  10       45.72       58.04     14.62 o 
  -8   8  10      625.69      686.44     51.54 o 
  -7   8  10      257.53      274.16     23.02 o 
  -6   8  10      490.78      542.59     28.70 o 
  -5   8  10      624.99      564.02     13.66 o 
  -4   8  10       74.87       74.42      4.07 o 
  -3   8  10      969.39      944.30     18.53 o 
  -2   8  10      795.59      794.97     18.13 o 
  -1   8  10      784.75      803.69     19.84 o 
   0   8  10      687.02      641.18     22.17 o 
   1   8  10      718.44      743.93     23.51 o 
   2   8  10      871.71      828.25     21.13 o 
   3   8  10      917.96      901.44     24.83 o 
   4   8  10       69.06       74.54      9.57 o 
   5   8  10      602.55      596.93     25.39 o 
   6   8  10      457.26      484.14     19.94 o 
   7   8  10      276.78      309.19     15.75 o 
   8   8  10      608.89      631.05     21.89 o 
   9   8  10       38.58       59.03     12.73 o 
  10   8  10      100.71      104.70     12.18 o 
  11   8  10      129.75      155.43     12.63 o 
  12   8  10       27.78       27.51     11.97 o 
  13   8  10       37.62       42.23     15.07 o 
 -12   9  10        5.14        6.48     12.94 o 
 -11   9  10       34.08       45.79     14.37 o 
 -10   9  10       72.56       66.66     16.20 o 
  -9   9  10       78.53       81.06     23.00 o 
  -8   9  10      100.09      168.71     48.29 o 
  -7   9  10      137.80      163.23     18.54 o 
  -6   9  10      352.06      326.53     35.20 o 
  -5   9  10      412.65      398.81      9.92 o 
  -4   9  10     1063.57      995.33     16.44 o 
  -3   9  10      243.06      265.37     12.57 o 
  -2   9  10      236.53      227.34     11.83 o 
  -1   9  10      262.97      308.11     11.46 o 
   0   9  10       30.55       39.96      8.44 o 
   1   9  10      277.79      314.30     13.49 o 
   2   9  10      209.51      207.37     11.18 o 
   3   9  10      251.71      273.83     17.09 o 
   4   9  10     1056.22      986.12     30.04 o 
   5   9  10      358.44      374.91     15.17 o 
   6   9  10      378.65      334.93     17.35 o 
   7   9  10      115.80      119.16     13.74 o 
   8   9  10      116.89      135.17     12.98 o 
   9   9  10       79.53       79.67     12.85 o 
  10   9  10       84.93       83.27     12.94 o 
  11   9  10       40.79       35.74     10.37 o 
  12   9  10       10.19       15.74      8.54 o 
 -12  10  10        9.88        0.00     28.21 o 
 -11  10  10       20.87       12.17     20.46 o 
 -10  10  10       51.39       28.85     21.80 o 
  -9  10  10       72.12       91.66     17.92 o 
  -8  10  10       11.79       15.97     14.31 o 
  -7  10  10      192.62      200.46     40.67 o 
  -6  10  10      113.46      124.31     18.43 o 
  -5  10  10       16.91       15.30      4.06 o 
  -4  10  10       91.70       87.92      5.45 o 
  -3  10  10       66.38       55.54      7.04 o 
  -2  10  10      700.89      728.43     18.47 o 
  -1  10  10      116.25      129.43      8.41 o 
   0  10  10      147.22      150.95      8.57 o 
   1  10  10      118.28      132.68     11.01 o 
   2  10  10      769.07      762.85     19.98 o 
   3  10  10       72.25       76.82     10.78 o 
   4  10  10      112.34       86.34      9.98 o 
   5  10  10       30.99       28.97      7.84 o 
   6  10  10      123.51      124.00     11.03 o 
   7  10  10      201.73      201.43     13.18 o 
   8  10  10       10.60       12.15      8.93 o 
   9  10  10       80.02       82.62     11.57 o 
  10  10  10       62.28       46.25     10.40 o 
  11  10  10       20.25       18.71      9.63 o 
  12  10  10        6.41       12.53     12.61 o 
 -11  11  10       24.82       52.51     36.04 o 
 -10  11  10       44.74       44.39     16.28 o 
  -9  11  10      105.77      109.95     29.04 o 
  -8  11  10       86.03       86.77     24.31 o 
  -7  11  10       99.32      118.24     25.09 o 
  -6  11  10       61.41       81.79     44.69 o 
  -5  11  10       41.56       45.04      7.52 o 
  -4  11  10      275.71      270.71     10.27 o 
  -3  11  10       50.50       34.15      5.12 o 
  -2  11  10      438.34      401.82     12.65 o 
  -1  11  10      167.62      174.26     10.12 o 
   0  11  10       12.63       12.33      6.71 o 
   1  11  10      168.94      180.49     14.47 o 
   2  11  10      437.39      428.15     16.49 o 
   3  11  10       56.23       54.38      9.46 o 
   4  11  10      262.43      309.18     13.99 o 
   5  11  10       34.52       39.06      9.80 o 
   6  11  10       51.93       58.41      9.94 o 
   7  11  10      103.86       96.31     11.10 o 
   8  11  10       89.34       76.62     12.54 o 
   9  11  10       94.60      108.00     12.93 o 
  10  11  10       38.49       33.75     10.66 o 
  11  11  10       23.25       27.70     12.56 o 
 -10  12  10        9.04        0.00     51.69 o 
  -9  12  10       58.55       67.61     24.05 o 
  -8  12  10       45.45       36.55     23.22 o 
  -7  12  10      117.21      106.19     20.54 o 
  -6  12  10       32.88       14.44     14.68 o 
  -5  12  10       40.58       46.18     16.77 o 
  -4  12  10       10.31        8.78      5.45 o 
  -3  12  10       70.34       73.16      8.20 o 
  -2  12  10       75.75       70.87      8.44 o 
  -1  12  10       93.71       76.95      7.47 o 
   0  12  10      326.43      334.52     13.57 o 
   1  12  10       85.26       73.25      9.94 o 
   2  12  10       74.05       70.62     10.10 o 
   3  12  10       63.38       75.31     10.04 o 
   4  12  10       17.44       24.61      8.00 o 
   5  12  10       47.23       50.98     10.07 o 
   6  12  10       39.80       31.84     10.49 o 
   7  12  10      133.02      139.58     13.84 o 
   8  12  10       44.73       50.39     11.00 o 
   9  12  10       66.91       46.86     11.13 o 
  10  12  10        8.44        6.74      8.63 o 
  -9  13  10       16.33       53.13     35.01 o 
  -8  13  10       42.47       52.36     19.15 o 
  -7  13  10       24.98       30.91     15.32 o 
  -6  13  10       23.17       14.97     12.68 o 
  -5  13  10        3.79       20.59     13.43 o 
  -4  13  10      116.02      165.03     25.56 o 
  -3  13  10       32.33       32.32      7.26 o 
  -2  13  10       63.84       57.10      8.65 o 
  -1  13  10      100.59      112.49      9.88 o 
   0  13  10       69.35       70.28     11.07 o 
   1  13  10       98.80      107.05     10.92 o 
   2  13  10       57.50       63.00     11.57 o 
   3  13  10       27.34       21.31      9.15 o 
   4  13  10      113.09      139.38     16.09 o 
   5  13  10        8.79       16.48      8.27 o 
   6  13  10       28.60       24.21     10.81 o 
   7  13  10       21.31       21.85      9.74 o 
   8  13  10       49.33       49.11     11.52 o 
   9  13  10       13.99        9.52     17.58 o 
  -7  14  10        1.36        4.68     11.26 o 
  -6  14  10       55.59       63.93     17.69 o 
  -5  14  10       41.57       65.86     17.32 o 
  -4  14  10       19.60       17.35     16.77 o 
  -3  14  10       81.54       99.95     16.12 o 
  -2  14  10      220.13      238.04     11.90 o 
  -1  14  10        8.28        9.77      6.61 o 
   0  14  10      435.40      426.56     20.31 o 
   1  14  10       11.75       19.17      7.58 o 
   2  14  10      218.77      188.85     25.53 o 
   3  14  10       75.05       78.68     10.61 o 
   4  14  10       18.55       28.64     10.06 o 
   5  14  10       42.40       49.88     10.57 o 
   6  14  10       62.20       54.41     12.48 o 
   7  14  10        1.89        5.71      9.04 o 
  -5  15  10       46.98       39.31     19.23 o 
  -4  15  10        1.34        4.71     13.26 o 
  -3  15  10       31.99       45.34     14.61 o 
  -2  15  10       28.96       20.49      9.18 o 
  -1  15  10       59.58       57.96     10.72 o 
   0  15  10       22.20       19.38      8.73 o 
   1  15  10       67.77       63.84     10.53 o 
   2  15  10       27.35       19.64      8.43 o 
   3  15  10       32.52       33.22     11.57 o 
   4  15  10        2.34        5.75      7.75 o 
   5  15  10       49.35       65.61     21.58 o 
   1   0  11     1673.75     1667.58     35.57 o 
   2   0  11     3542.18     3521.52     64.22 o 
   3   0  11     2986.05     2803.49     49.90 o 
   4   0  11     4593.37     4619.70     92.98 o 
   5   0  11     1242.69     1306.81     27.03 o 
   6   0  11     1302.39     1284.84     22.32 o 
   7   0  11      465.31      444.81     14.33 o 
   8   0  11     1247.40     1199.82     24.22 o 
   9   0  11     1098.81     1113.03     25.27 o 
  10   0  11       58.10       37.82      6.83 o 
  11   0  11       95.73      110.60     11.71 o 
  12   0  11        1.97        8.98      7.94 o 
  13   0  11        1.96        9.36      9.34 o 
  14   0  11       16.19       38.05     13.58 o 
  15   0  11       15.93       13.39     12.74 o 
 -15   1  11       62.18       46.46     19.66 o 
 -14   1  11       18.88        2.65     11.70 o 
 -13   1  11       93.33       96.51     16.30 o 
 -12   1  11      133.38      130.01     12.51 o 
 -11   1  11      212.37      218.44     13.75 o 
 -10   1  11      115.38      128.78     10.52 o 
  -9   1  11      718.14      671.21     32.78 o 
  -8   1  11       19.21       16.23      5.78 o 
  -7   1  11     1232.24     1224.33     22.45 o 
  -6   1  11      275.51      280.69     10.42 o 
  -5   1  11      149.73      169.94     10.78 o 
  -4   1  11      414.50      419.63     12.25 o 
  -3   1  11      122.71      130.17      8.54 o 
  -2   1  11     1448.04     1411.16     31.38 o 
  -1   1  11      382.68      386.24     12.17 o 
   0   1  11       10.03        7.90      5.58 o 
   1   1  11      264.97      273.08     11.71 o 
   2   1  11     1462.02     1412.23     25.49 o 
   3   1  11      140.25      131.62      8.47 o 
   4   1  11      403.92      380.22     13.52 o 
   5   1  11      191.92      206.21     10.61 o 
   6   1  11      230.30      229.49     10.09 o 
   7   1  11     1186.09     1243.52     28.46 o 
   8   1  11       21.56       32.87      7.78 o 
   9   1  11      633.91      621.49     18.58 o 
  10   1  11      109.95      138.78      9.74 o 
  11   1  11      226.11      232.01     12.40 o 
  12   1  11      126.97      153.96     11.22 o 
  13   1  11       99.01       99.61     12.87 o 
  14   1  11       23.30       10.35     11.38 o 
  15   1  11       58.39       47.51     19.46 o 
 -15   2  11       10.80        1.60     12.58 o 
 -14   2  11       17.38       31.09     14.05 o 
 -13   2  11        4.74       24.17     14.51 o 
 -12   2  11       39.72       47.38     24.10 o 
 -11   2  11      228.82      257.60     18.63 o 
 -10   2  11      194.35      207.13     11.67 o 
  -9   2  11      396.30      368.77     20.89 o 
  -8   2  11      133.03      128.72      8.09 o 
  -7   2  11       16.07       22.00      3.55 o 
  -6   2  11      617.35      578.54     13.83 o 
  -5   2  11      955.83      953.79     30.91 o 
  -4   2  11      583.62      561.17     15.55 o 
  -3   2  11      268.66      291.00     12.85 o 
  -2   2  11     3135.96     3102.53     63.18 o 
  -1   2  11      348.47      354.15     13.26 o 
   0   2  11        3.53       10.46      4.66 o 
   1   2  11      288.49      297.45     11.86 o 
   2   2  11     3238.32     3222.39     57.32 o 
   3   2  11      224.33      250.72     11.30 o 
   4   2  11      662.72      667.29     14.83 o 
   5   2  11      924.09      967.54     18.39 o 
   6   2  11      566.73      535.27     15.77 o 
   7   2  11       14.93       14.28      5.79 o 
   8   2  11      128.04      126.76     10.07 o 
   9   2  11      359.51      404.98     13.30 o 
  10   2  11      198.51      188.42     16.60 o 
  11   2  11      212.36      237.61     10.38 o 
  12   2  11       51.24       47.38      7.49 o 
  13   2  11        4.60        9.09      7.36 o 
  14   2  11       17.84       18.74     22.65 o 
  15   2  11        8.71       16.50     15.97 o 
 -15   3  11       27.55       37.70     43.56 o 
 -14   3  11        7.71        0.00     20.96 o 
 -13   3  11       20.31        0.16     16.83 o 
 -12   3  11       20.45       10.05     16.11 o 
 -11   3  11      108.67      112.88     21.47 o 
 -10   3  11      237.13      242.98     17.22 o 
  -9   3  11      583.04      573.28     18.35 o 
  -8   3  11      509.04      522.66     16.93 o 
  -7   3  11       31.69       35.75      5.45 o 
  -6   3  11      337.08      324.07     18.95 o 
  -5   3  11      186.95      189.37     11.56 o 
  -4   3  11      206.36      212.90     15.38 o 
  -3   3  11     1740.89     1756.15     34.09 o 
  -2   3  11     2964.79     2968.61     56.81 o 
  -1   3  11     1097.63     1169.65     24.15 o 
   0   3  11     5532.99     5395.01     95.65 o 
   1   3  11     1074.60     1135.88     25.87 o 
   2   3  11     3062.80     3039.40     60.14 o 
   3   3  11     1758.89     1742.51     41.48 o 
   4   3  11      216.12      210.12     12.33 o 
   5   3  11      161.29      175.97      8.74 o 
   6   3  11      345.45      368.23     12.05 o 
   7   3  11       39.43       45.41      6.89 o 
   8   3  11      518.19      521.86     17.04 o 
   9   3  11      594.20      611.00     15.30 o 
  10   3  11      248.49      261.47      9.97 o 
  11   3  11      114.42      120.03     17.72 o 
  12   3  11       27.09       24.31      8.16 o 
  13   3  11       26.88       37.86     11.76 o 
  14   3  11        2.82        0.00     15.47 o 
  15   3  11       25.20        6.34     31.75 o 
 -14   4  11       11.95        9.39     15.88 o 
 -13   4  11      279.72      283.25     31.79 o 
 -12   4  11       45.25       46.52     19.08 o 
 -11   4  11      938.55      953.39     43.34 o 
 -10   4  11      288.77      277.86     11.11 o 
  -9   4  11      868.28      848.78     34.73 o 
  -8   4  11      708.21      732.36     24.52 o 
  -7   4  11       62.69       63.36      6.52 o 
  -6   4  11      342.54      331.91     20.86 o 
  -5   4  11      334.20      378.37     16.38 o 
  -4   4  11      561.24      515.89     15.67 o 
  -3   4  11     1574.26     1570.39     30.67 o 
  -2   4  11      727.18      744.55     17.95 o 
  -1   4  11      850.85      811.05     23.14 o 
   0   4  11      142.98      154.98      9.07 o 
   1   4  11      804.78      786.27     18.30 o 
   2   4  11      804.63      831.10     22.51 o 
   3   4  11     1735.19     1740.86     33.91 o 
   4   4  11      535.39      517.58     12.25 o 
   5   4  11      332.00      351.79     12.59 o 
   6   4  11      294.74      321.27     11.50 o 
   7   4  11       62.10       64.30      7.91 o 
   8   4  11      682.54      726.19     17.31 o 
   9   4  11      847.05      850.34     19.35 o 
  10   4  11      288.50      305.37     12.43 o 
  11   4  11      933.28      957.80     26.80 o 
  12   4  11       50.44       34.43      9.66 o 
  13   4  11      265.80      277.12     21.10 o 
  14   4  11        7.86       10.92     10.21 o 
 -14   5  11       42.39       19.65     23.07 o 
 -13   5  11       25.10       25.80     19.15 o 
 -12   5  11       93.65       93.92     18.72 o 
 -11   5  11      127.88       86.76     20.07 o 
 -10   5  11      223.34      199.96     26.46 o 
  -9   5  11       23.69       31.21      5.89 o 
  -8   5  11      544.26      502.83     34.54 o 
  -7   5  11      168.16      181.52     13.42 o 
  -6   5  11      738.28      713.37     31.65 o 
  -5   5  11      943.81      853.01     40.78 o 
  -4   5  11       55.97       41.13      6.72 o 
  -3   5  11     1075.61     1008.04     18.07 o 
  -2   5  11     1217.49     1151.80     27.07 o 
  -1   5  11      595.97      623.99     18.21 o 
   0   5  11     5696.38     5670.16    126.75 o 
   1   5  11      660.92      721.74     21.02 o 
   2   5  11     1238.90     1209.67     27.99 o 
   3   5  11     1152.45     1069.96     22.71 o 
   4   5  11       45.04       43.51      6.09 o 
   5   5  11      991.25      982.88     17.77 o 
   6   5  11      656.98      661.50     15.81 o 
   7   5  11      223.97      239.56      9.07 o 
   8   5  11      484.32      475.03     13.89 o 
   9   5  11       13.76       20.33      5.24 o 
  10   5  11      233.10      206.95     10.04 o 
  11   5  11      140.28      184.75     17.03 o 
  12   5  11      101.93      108.87     12.71 o 
  13   5  11       17.94       21.70     10.14 o 
  14   5  11       45.90       31.97     14.69 o 
 -14   6  11       44.90       36.75     22.76 o 
 -13   6  11       12.95        6.26     13.98 o 
 -12   6  11      259.19      291.86     26.39 o 
 -11   6  11       35.52       19.58     14.93 o 
 -10   6  11       59.67       45.43     15.39 o 
  -9   6  11      696.75      655.78     44.00 o 
  -8   6  11      240.08      240.33     21.44 o 
  -7   6  11      190.60      167.48     14.43 o 
  -6   6  11       95.23       90.78     11.40 o 
  -5   6  11      139.94      149.57     11.39 o 
  -4   6  11     2824.77     2779.87     50.84 o 
  -3   6  11       40.44       44.96      5.46 o 
  -2   6  11      945.90      890.43     18.06 o 
  -1   6  11      778.58      761.81     15.10 o 
   0   6  11      103.95      126.25      7.58 o 
   1   6  11      836.28      854.90     18.82 o 
   2   6  11     1012.97      970.96     20.61 o 
   3   6  11       59.30       69.21      6.14 o 
   4   6  11     2806.65     2744.04     44.98 o 
   5   6  11      128.52      109.10      6.46 o 
   6   6  11       99.49       86.29      9.26 o 
   7   6  11      208.60      130.08     28.83 o 
   8   6  11      215.98      211.30     14.73 o 
   9   6  11      682.27      675.42     42.18 o 
  10   6  11       47.72       53.45     12.88 o 
  11   6  11       47.87       48.68     11.08 o 
  12   6  11      272.10      318.19     19.74 o 
  13   6  11       14.13       23.99     12.28 o 
  14   6  11       49.89       63.90     19.81 o 
 -13   7  11       74.13       59.56     22.14 o 
 -12   7  11        0.57        2.85     12.71 o 
 -11   7  11       24.68       15.06     14.03 o 
 -10   7  11      257.56      251.19     31.75 o 
  -9   7  11      204.85      222.56     39.03 o 
  -8   7  11      339.02      344.23     26.28 o 
  -7   7  11     1229.25     1230.79     60.57 o 
  -6   7  11       72.16       76.98     17.48 o 
  -5   7  11     1087.25     1091.34     24.12 o 
  -4   7  11      437.08      430.86     19.49 o 
  -3   7  11      106.47      104.60      5.76 o 
  -2   7  11     1172.15     1133.27     25.94 o 
  -1   7  11      890.98      847.80     27.24 o 
   0   7  11      397.49      374.35     15.79 o 
   1   7  11      975.36      927.13     26.90 o 
   2   7  11     1225.69     1254.09     36.13 o 
   3   7  11       88.78       97.40      9.96 o 
   4   7  11      394.61      416.49     15.45 o 
   5   7  11     1107.11     1161.56     27.42 o 
   6   7  11       57.20       69.59      9.31 o 
   7   7  11     1207.14     1239.06     34.96 o 
   8   7  11      342.71      351.70     18.09 o 
   9   7  11      219.48      196.83     13.76 o 
  10   7  11      255.04      276.66     14.83 o 
  11   7  11       21.77       20.71     10.51 o 
  12   7  11        2.04       10.23     11.62 o 
  13   7  11       82.82       68.09     16.32 o 
 -13   8  11        5.35        5.91     19.07 o 
 -12   8  11       41.17       47.11     28.61 o 
 -11   8  11       40.21       30.02     20.75 o 
 -10   8  11      116.69      138.05     19.52 o 
  -9   8  11      136.97      135.49     19.99 o 
  -8   8  11       68.06       50.20     15.93 o 
  -7   8  11       19.53       10.04     13.35 o 
  -6   8  11      578.60      557.66     35.50 o 
  -5   8  11      315.03      294.38     11.05 o 
  -4   8  11     1027.43      992.68     47.46 o 
  -3   8  11      576.47      531.01     33.68 o 
  -2   8  11      303.71      316.25     13.67 o 
  -1   8  11       17.61       16.07      9.53 o 
   0   8  11        0.64        9.35      6.66 o 
   1   8  11       31.13       37.06      9.04 o 
   2   8  11      383.76      376.75     17.60 o 
   3   8  11      578.09      539.14     18.47 o 
   4   8  11      989.84      997.38     26.71 o 
   5   8  11      329.52      307.12     18.40 o 
   6   8  11      540.53      575.66     20.30 o 
   7   8  11       28.58       27.59      8.39 o 
   8   8  11       59.64       62.50     10.09 o 
   9   8  11      157.58      187.09     16.81 o 
  10   8  11      142.32      143.84     15.00 o 
  11   8  11       38.34       34.16     10.35 o 
  12   8  11       49.68       60.55     13.58 o 
  13   8  11        7.67       10.07     10.05 o 
 -12   9  11       80.41       63.09     18.63 o 
 -11   9  11       45.10       37.78     15.88 o 
 -10   9  11       40.23       60.57     14.62 o 
  -9   9  11      169.33      179.52     21.43 o 
  -8   9  11      381.45      353.66     38.73 o 
  -7   9  11       98.32      120.50     28.73 o 
  -6   9  11      588.60      647.39     42.11 o 
  -5   9  11       25.97       21.31      5.63 o 
  -4   9  11       26.77       36.95      5.98 o 
  -3   9  11      203.19      212.68      8.26 o 
  -2   9  11      736.86      708.44     18.52 o 
  -1   9  11      145.29      171.65     16.85 o 
   0   9  11        1.54        5.42      5.35 o 
   1   9  11      185.01      191.66     11.28 o 
   2   9  11      774.29      756.22     23.48 o 
   3   9  11      208.64      205.12     12.98 o 
   4   9  11       26.66       20.90      8.16 o 
   5   9  11       32.31       28.77      8.30 o 
   6   9  11      553.06      606.32     23.04 o 
   7   9  11      113.18      137.42     13.66 o 
   8   9  11      407.32      391.09     18.18 o 
   9   9  11      178.94      173.78     14.01 o 
  10   9  11       44.49       16.61     11.43 o 
  11   9  11       47.26       47.65     12.91 o 
  12   9  11       72.84       81.92     12.36 o 
 -11  10  11      153.72      128.98     37.89 o 
 -10  10  11       64.29       61.56     23.17 o 
  -9  10  11        4.78       29.55     30.89 o 
  -8  10  11      164.02      183.63     25.85 o 
  -7  10  11       25.92       54.65     14.86 o 
  -6  10  11      125.01      118.28     26.99 o 
  -5  10  11      263.06      252.79     16.20 o 
  -4  10  11      215.55      216.84     10.13 o 
  -3  10  11      549.90      587.34     15.14 o 
  -2  10  11      297.54      274.88     12.92 o 
  -1  10  11       52.60       56.48      7.81 o 
   0  10  11      154.55      170.07     10.99 o 
   1  10  11       65.87       81.58      8.17 o 
   2  10  11      308.91      289.30     14.82 o 
   3  10  11      534.05      549.23     17.38 o 
   4  10  11      225.09      222.70     13.22 o 
   5  10  11      250.27      270.91     15.29 o 
   6  10  11      122.91      115.25     12.31 o 
   7  10  11       27.61       19.16      9.41 o 
   8  10  11      170.30      212.10     30.76 o 
   9  10  11        6.95        7.07      8.76 o 
  10  10  11       59.48       47.31     11.48 o 
  11  10  11      128.06       99.60     15.29 o 
 -10  11  11       25.38       31.50     15.07 o 
  -9  11  11       56.01       45.16     17.00 o 
  -8  11  11       26.57       26.49     19.56 o 
  -7  11  11       19.62       26.77     17.92 o 
  -6  11  11      118.41      149.60     30.54 o 
  -5  11  11        8.94       11.55      9.25 o 
  -4  11  11       37.50       30.25      5.10 o 
  -3  11  11       92.86       88.30     10.53 o 
  -2  11  11      244.76      306.71     15.47 o 
  -1  11  11       99.93       96.16      7.53 o 
   0  11  11       31.09       36.09      9.73 o 
   1  11  11      108.01      104.79      9.41 o 
   2  11  11      231.66      254.59     14.82 o 
   3  11  11      103.66       92.89     10.11 o 
   4  11  11       39.67       17.60      9.37 o 
   5  11  11       11.52       22.54      8.27 o 
   6  11  11      132.71      187.00     17.53 o 
   7  11  11       22.00       26.72     10.22 o 
   8  11  11       38.14       44.17     12.83 o 
   9  11  11       56.82       60.95     14.44 o 
  10  11  11       17.77       15.92     10.51 o 
  -9  12  11        1.58        3.65     13.35 o 
  -8  12  11      105.65      123.08     21.11 o 
  -7  12  11       24.54       30.38     27.95 o 
  -6  12  11       16.02       20.48     14.87 o 
  -5  12  11       92.11       92.14     20.46 o 
  -4  12  11       34.21       28.52      7.25 o 
  -3  12  11      288.90      289.76     13.98 o 
  -2  12  11       40.61       16.50      6.44 o 
  -1  12  11        8.52        6.05      5.40 o 
   0  12  11      166.15      162.14     14.86 o 
   1  12  11        4.48        0.65      6.61 o 
   2  12  11       46.16       43.43      8.82 o 
   3  12  11      283.99      280.55     16.18 o 
   4  12  11       34.77       51.66     10.58 o 
   5  12  11      103.13      107.94     15.85 o 
   6  12  11       15.57       17.49      9.93 o 
   7  12  11       29.82       35.99     10.38 o 
   8  12  11      110.59      106.77     14.37 o 
   9  12  11        1.37       19.01     14.75 o 
  -8  13  11        9.39       16.03     25.45 o 
  -7  13  11       14.52       37.79     30.38 o 
  -6  13  11       49.65       41.06     20.39 o 
  -5  13  11       59.92       75.74     14.49 o 
  -4  13  11       80.20       59.83     15.80 o 
  -3  13  11       72.69       65.90      9.08 o 
  -2  13  11      215.07      227.85     10.11 o 
  -1  13  11      324.61      329.05     12.88 o 
   0  13  11       51.69       67.56      9.34 o 
   1  13  11      316.82      311.15     15.43 o 
   2  13  11      209.38      220.54     20.89 o 
   3  13  11       78.28       86.83     10.84 o 
   4  13  11       79.12       97.74     16.00 o 
   5  13  11       50.29       39.66     13.07 o 
   6  13  11       47.50       61.92     12.99 o 
   7  13  11       24.95       17.63      9.88 o 
   8  13  11        8.88       17.75     10.27 o 
  -6  14  11       16.50       30.29     14.01 o 
  -5  14  11       11.68       15.00     13.77 o 
  -4  14  11       56.10       33.31     16.64 o 
  -3  14  11        3.43       16.66     14.11 o 
  -2  14  11       19.54       23.42      7.45 o 
  -1  14  11       17.49       19.22      7.66 o 
   0  14  11       24.59       15.07      7.39 o 
   1  14  11       12.21       18.09      9.23 o 
   2  14  11       17.99       13.14      8.72 o 
   3  14  11        4.27        7.02      8.70 o 
   4  14  11       56.24       49.94     10.91 o 
   5  14  11        9.19        5.66     10.73 o 
   6  14  11       21.91       39.26     13.96 o 
  -4  15  11        9.05       23.60     14.89 o 
  -3  15  11       31.80       36.27     16.51 o 
  -2  15  11       32.26       19.62     17.83 o 
  -1  15  11       48.61       47.66     10.89 o 
   0  15  11        4.66       11.14      7.65 o 
   1  15  11       47.19       30.49      9.99 o 
   2  15  11       30.08       53.15     16.00 o 
   3  15  11       30.43       34.03     11.43 o 
   4  15  11        8.82       12.64     10.81 o 
   0   0  12      450.81      301.08     23.17 o 
   1   0  12        0.78        3.91      5.31 o 
   2   0  12        5.96        9.12      5.69 o 
   3   0  12     1065.97     1018.45     24.67 o 
   4   0  12     2522.59     2542.24     51.33 o 
   5   0  12      160.81      172.95     10.71 o 
   6   0  12      260.39      242.64      9.92 o 
   7   0  12      536.02      547.45     15.34 o 
   8   0  12     1059.88     1029.53     23.13 o 
   9   0  12       11.03       13.81      6.15 o 
  10   0  12      277.09      284.92     12.50 o 
  11   0  12       32.30       29.90      6.14 o 
  12   0  12      167.20      204.50     16.66 o 
  13   0  12      160.03      130.51     28.63 o 
  14   0  12       36.91       23.29     21.98 o 
  15   0  12       13.63        7.34     12.03 o 
 -15   1  12       25.44        9.20     16.21 o 
 -14   1  12       73.35       47.02     15.47 o 
 -13   1  12        4.93       11.14     11.92 o 
 -12   1  12       96.97      108.75     12.42 o 
 -11   1  12      695.89      703.36     27.28 o 
 -10   1  12       77.69      108.02      8.68 o 
  -9   1  12      292.09      281.60     17.93 o 
  -8   1  12       96.97      110.23      8.38 o 
  -7   1  12     1091.96     1111.66     22.85 o 
  -6   1  12       35.82       46.07      5.96 o 
  -5   1  12     2292.71     2285.47     47.05 o 
  -4   1  12      854.78      919.35     22.97 o 
  -3   1  12     3329.96     3463.37     63.13 o 
  -2   1  12      991.22     1043.46     24.22 o 
  -1   1  12     1233.04     1145.15     23.17 o 
   0   1  12        3.39        0.68      4.90 o 
   1   1  12     1211.72     1109.91     25.11 o 
   2   1  12      954.35      951.00     23.81 o 
   3   1  12     3348.04     3479.45     66.05 o 
   4   1  12      917.46      948.88     22.95 o 
   5   1  12     2399.21     2462.18     48.23 o 
   6   1  12       23.65       29.97      5.80 o 
   7   1  12     1092.93     1105.44     24.22 o 
   8   1  12       97.89      101.86      8.92 o 
   9   1  12      273.60      287.37     12.58 o 
  10   1  12       76.72      108.05     10.57 o 
  11   1  12      630.24      579.02     17.98 o 
  12   1  12      111.39      105.28     14.06 o 
  13   1  12       11.07       11.35      9.41 o 
  14   1  12       70.51       54.06     18.49 o 
  15   1  12       26.03       36.45     23.07 o 
 -15   2  12       45.45       77.43     37.89 o 
 -14   2  12        4.82        9.66     16.12 o 
 -13   2  12        7.96       39.89     22.34 o 
 -12   2  12      116.91      108.19     21.67 o 
 -11   2  12       18.14       23.36      8.76 o 
 -10   2  12      123.31      138.88     13.78 o 
  -9   2  12      987.96      918.20     47.88 o 
  -8   2  12      999.64      984.95     22.76 o 
  -7   2  12     1110.83     1027.86     18.81 o 
  -6   2  12      185.66      204.02     11.38 o 
  -5   2  12      184.71      179.97     10.35 o 
  -4   2  12      765.82      852.53     20.31 o 
  -3   2  12      530.81      529.82     15.60 o 
  -2   2  12      448.01      450.10     17.75 o 
  -1   2  12     1038.55      989.80     21.66 o 
   0   2  12     1698.29     1490.92     30.79 o 
   1   2  12     1067.17     1005.42     21.56 o 
   2   2  12      504.65      490.73     14.39 o 
   3   2  12      535.94      544.48     19.19 o 
   4   2  12      795.96      898.03     20.09 o 
   5   2  12      169.22      172.76      8.41 o 
   6   2  12      169.98      196.31     12.22 o 
   7   2  12     1024.58     1020.54     20.57 o 
   8   2  12     1091.69     1115.42     24.02 o 
   9   2  12      957.28      976.11     23.14 o 
  10   2  12      112.55       94.93      8.38 o 
  11   2  12       15.64       23.36      7.16 o 
  12   2  12      112.13      117.00      8.90 o 
  13   2  12       11.65        6.90      6.31 o 
  14   2  12        2.20       15.45     21.01 o 
  15   2  12       33.34       18.33     32.13 o 
 -14   3  12       37.56       35.16     16.16 o 
 -13   3  12        7.23       18.02     12.44 o 
 -12   3  12      131.40      110.33     18.92 o 
 -11   3  12       91.03       72.96     12.39 o 
 -10   3  12     1148.03     1163.29     35.21 o 
  -9   3  12       31.64       14.50      7.90 o 
  -8   3  12      127.14      134.83     11.42 o 
  -7   3  12      240.75      213.51     19.48 o 
  -6   3  12       14.30        7.87      2.97 o 
  -5   3  12       27.84       29.19      6.97 o 
  -4   3  12     1118.03     1131.93     31.43 o 
  -3   3  12       72.27       92.13      8.82 o 
  -2   3  12     1788.65     1828.54     39.12 o 
  -1   3  12      286.41      251.41     12.60 o 
   0   3  12      718.76      790.46     19.92 o 
   1   3  12      280.49      247.30     10.43 o 
   2   3  12     1904.39     1923.68     39.49 o 
   3   3  12       54.25       71.74      7.28 o 
   4   3  12     1177.64     1184.49     26.38 o 
   5   3  12       36.60       41.05      6.28 o 
   6   3  12        5.60        5.60      5.50 o 
   7   3  12      249.01      258.92     11.10 o 
   8   3  12      135.36      144.22      9.56 o 
   9   3  12       34.77       32.20      9.34 o 
  10   3  12     1167.88     1173.00     26.12 o 
  11   3  12       83.02       93.26      9.99 o 
  12   3  12      133.15      140.81     11.37 o 
  13   3  12        7.72        3.52      8.91 o 
  14   3  12       46.54       45.51     25.95 o 
 -14   4  12       40.72       38.57     15.86 o 
 -13   4  12       20.07       12.25     13.90 o 
 -12   4  12       51.78       60.05     17.81 o 
 -11   4  12        1.22        6.59     11.55 o 
 -10   4  12       67.94       68.95      7.49 o 
  -9   4  12      747.14      757.22     21.35 o 
  -8   4  12      156.57      168.88     14.69 o 
  -7   4  12      244.94      217.35     11.63 o 
  -6   4  12      475.34      352.93     52.39 o 
  -5   4  12       41.00       59.73      8.49 o 
  -4   4  12      245.79      232.57     10.82 o 
  -3   4  12      799.07      749.33     19.82 o 
  -2   4  12      655.68      626.22     20.59 o 
  -1   4  12     3361.83     3179.43     61.95 o 
   0   4  12       13.73       14.73      6.04 o 
   1   4  12     3444.35     3320.64     63.36 o 
   2   4  12      703.20      691.09     17.44 o 
   3   4  12      795.45      792.26     22.20 o 
   4   4  12      237.49      220.38     13.74 o 
   5   4  12       37.44       34.67      5.72 o 
   6   4  12      502.44      472.54     15.52 o 
   7   4  12      271.62      255.27     14.16 o 
   8   4  12      163.95      173.19      9.19 o 
   9   4  12      779.94      830.45     17.50 o 
  10   4  12       73.13       70.74      9.06 o 
  11   4  12        0.67        1.62      4.56 o 
  12   4  12       56.04       52.54     10.42 o 
  13   4  12       25.40       10.68     10.43 o 
  14   4  12       35.65       21.11     11.23 o 
 -14   5  12       99.05      100.34     34.80 o 
 -13   5  12      152.72      196.69     25.90 o 
 -12   5  12       83.93       54.40     21.88 o 
 -11   5  12      349.79      372.48     33.21 o 
 -10   5  12      151.68      184.86     23.05 o 
  -9   5  12       91.79       88.28     16.73 o 
  -8   5  12      227.52      230.23     19.32 o 
  -7   5  12       16.02       20.39      8.49 o 
  -6   5  12       24.18       37.35     10.42 o 
  -5   5  12     1010.37      907.54     13.48 o 
  -4   5  12      180.91      187.03      9.77 o 
  -3   5  12      920.33      950.24     28.78 o 
  -2   5  12      754.58      732.16     19.10 o 
  -1   5  12      719.56      670.43     19.00 o 
   0   5  12      387.37      395.76     15.34 o 
   1   5  12      694.01      650.05     21.45 o 
   2   5  12      871.49      845.62     19.01 o 
   3   5  12      843.47      834.73     23.25 o 
   4   5  12      186.18      212.21     14.72 o 
   5   5  12      946.38      890.67     17.46 o 
   6   5  12       38.67       35.67      5.14 o 
   7   5  12       16.94       33.49      7.01 o 
   8   5  12      204.80      204.68     11.70 o 
   9   5  12       79.03       90.81      8.86 o 
  10   5  12      134.02      142.10     10.28 o 
  11   5  12      343.29      347.44     20.42 o 
  12   5  12       90.28      121.23     20.41 o 
  13   5  12      151.77      132.84     21.76 o 
  14   5  12       95.74       89.99     17.46 o 
 -13   6  12       19.53       17.58     16.53 o 
 -12   6  12       15.36       32.18     16.78 o 
 -11   6  12       13.05       17.84     13.43 o 
 -10   6  12       70.34       85.31     18.97 o 
  -9   6  12      220.81      259.37     39.73 o 
  -8   6  12      105.07      125.72     10.41 o 
  -7   6  12      711.95      698.57     35.24 o 
  -6   6  12      867.92      841.60     28.34 o 
  -5   6  12      226.88      190.48      8.95 o 
  -4   6  12      270.10      274.80      9.97 o 
  -3   6  12      398.41      445.75     15.07 o 
  -2   6  12     1548.13     1539.54     26.80 o 
  -1   6  12     2198.34     2167.80     40.34 o 
   0   6  12      463.14      449.32     16.01 o 
   1   6  12     2165.36     2162.73     43.14 o 
   2   6  12     1612.02     1639.18     30.52 o 
   3   6  12      383.31      416.85     16.86 o 
   4   6  12      250.29      252.70     15.12 o 
   5   6  12      232.74      206.14      9.26 o 
   6   6  12      844.85      839.51     16.95 o 
   7   6  12      703.71      626.27     43.18 o 
   8   6  12       96.07       76.79     24.23 o 
   9   6  12      216.74      254.06     15.80 o 
  10   6  12       73.23       76.33     10.85 o 
  11   6  12       15.99        8.51      8.60 o 
  12   6  12       18.78       17.36      8.94 o 
  13   6  12       20.52       36.90     10.96 o 
 -13   7  12       46.50       61.28     17.44 o 
 -12   7  12        4.54       10.10     13.83 o 
 -11   7  12        7.09       21.02     14.70 o 
 -10   7  12       60.14       55.54     28.73 o 
  -9   7  12      103.91      109.69     19.67 o 
  -8   7  12        9.60        8.86     12.07 o 
  -7   7  12        1.62        2.46      4.16 o 
  -6   7  12       32.14       39.44      8.08 o 
  -5   7  12      848.11      626.16    109.98 o 
  -4   7  12      105.08       95.69      8.50 o 
  -3   7  12     1331.82     1350.53     24.81 o 
  -2   7  12        8.13        7.84      5.04 o 
  -1   7  12      158.67      207.79     33.71 o 
   0   7  12      174.96      181.52     10.38 o 
   1   7  12      182.12      203.01     13.14 o 
   2   7  12        6.84        7.49      6.76 o 
   3   7  12     1296.53     1318.03     28.20 o 
   4   7  12      105.44       97.33      9.72 o 
   5   7  12      775.92      744.47     21.94 o 
   6   7  12       29.21       38.39      8.93 o 
   7   7  12        0.80        7.33      8.86 o 
   8   7  12        7.80       14.70      9.57 o 
   9   7  12       81.19       72.87     13.14 o 
  10   7  12       65.21       56.02     11.18 o 
  11   7  12       20.29       23.46      9.23 o 
  12   7  12        5.23        3.67      8.39 o 
  13   7  12       37.53       32.61     11.29 o 
 -12   8  12       45.81       29.14     22.54 o 
 -11   8  12       11.12       25.76     18.92 o 
 -10   8  12       84.26       98.78     19.30 o 
  -9   8  12        1.63        0.00     13.87 o 
  -8   8  12      501.11      506.47     33.63 o 
  -7   8  12      227.50      234.01     30.84 o 
  -6   8  12     1197.96     1086.75     41.11 o 
  -5   8  12      921.32      892.33     25.84 o 
  -4   8  12       96.12      106.86      6.05 o 
  -3   8  12        8.78        8.18      5.57 o 
  -2   8  12      650.86      661.29     18.67 o 
  -1   8  12       16.47       18.24      7.49 o 
   0   8  12       78.30       65.40     10.30 o 
   1   8  12       10.36       11.51      7.58 o 
   2   8  12      668.20      677.86     20.61 o 
   3   8  12        6.88        6.21      7.60 o 
   4   8  12       99.84      110.22     10.74 o 
   5   8  12      906.91      870.00     26.67 o 
   6   8  12     1253.13     1218.68     33.22 o 
   7   8  12      215.38      211.95     16.96 o 
   8   8  12      549.82      603.61     23.28 o 
   9   8  12        1.06       11.52      9.93 o 
  10   8  12       96.74      105.91     17.82 o 
  11   8  12       12.97       12.77      9.54 o 
  12   8  12       48.50       32.45     10.32 o 
 -12   9  12      104.43       89.56     27.29 o 
 -11   9  12      108.74       74.84     19.34 o 
 -10   9  12       37.61       21.38     15.95 o 
  -9   9  12       40.55       48.04     17.99 o 
  -8   9  12       24.60       33.84     26.16 o 
  -7   9  12       47.00       46.72     16.48 o 
  -6   9  12       60.04       48.45      3.30 o 
  -5   9  12      480.36      505.21     12.96 o 
  -4   9  12      698.80      738.47     19.40 o 
  -3   9  12      652.42      660.94     27.62 o 
  -2   9  12      193.74      212.41     23.75 o 
  -1   9  12      341.99      312.70     15.23 o 
   0   9  12      339.39      324.98     21.05 o 
   1   9  12      302.19      290.47     18.30 o 
   2   9  12      230.93      247.00     13.66 o 
   3   9  12      597.34      591.22     20.57 o 
   4   9  12      698.52      724.17     22.78 o 
   5   9  12      461.92      515.29     27.84 o 
   6   9  12       50.00       53.75     11.67 o 
   7   9  12       40.81       53.03      9.59 o 
   8   9  12       29.18       35.17      9.68 o 
   9   9  12       36.16       41.81     10.07 o 
  10   9  12       49.36       47.48     10.73 o 
  11   9  12       95.22       99.01     17.15 o 
  12   9  12      109.59      137.95     21.33 o 
 -11  10  12       16.78        7.89     15.55 o 
 -10  10  12        7.82        7.62     14.14 o 
  -9  10  12       53.52       32.61     18.66 o 
  -8  10  12        9.46        5.55     18.26 o 
  -7  10  12      162.80      167.27     40.88 o 
  -6  10  12       14.70       10.81     14.66 o 
  -5  10  12      634.88      635.62     25.39 o 
  -4  10  12       66.69       58.63     14.80 o 
  -3  10  12      271.53      239.18     12.39 o 
  -2  10  12       17.71       23.37      7.77 o 
  -1  10  12      147.18      138.81     12.38 o 
   0  10  12       12.23        6.10      6.06 o 
   1  10  12      114.37      105.71      9.86 o 
   2  10  12       17.43       15.43      6.83 o 
   3  10  12      273.99      211.29     13.34 o 
   4  10  12       70.33       43.65     10.26 o 
   5  10  12      641.86      655.50     22.71 o 
   6  10  12       20.80       24.10      8.92 o 
   7  10  12      170.09      162.78     17.62 o 
   8  10  12       13.18       13.62      9.15 o 
   9  10  12       40.01       45.82     10.90 o 
  10  10  12        8.36       11.64      8.90 o 
  11  10  12       16.65       16.38     10.29 o 
 -10  11  12       57.87       93.94     31.20 o 
  -9  11  12        3.63        8.38     23.33 o 
  -8  11  12        9.41       20.15     14.09 o 
  -7  11  12       37.61       41.74     16.75 o 
  -6  11  12      118.67      119.00     21.67 o 
  -5  11  12        7.33        6.35      5.41 o 
  -4  11  12     1243.16     1163.55     37.72 o 
  -3  11  12       11.84       13.48      5.70 o 
  -2  11  12      109.04      122.94      7.96 o 
  -1  11  12        4.47        3.75      5.77 o 
   0  11  12       68.33       81.07      7.74 o 
   1  11  12        7.10       18.31      8.18 o 
   2  11  12      118.21      140.05     11.36 o 
   3  11  12       12.17       19.33      7.56 o 
   4  11  12     1272.66     1210.46     32.75 o 
   5  11  12        6.96       13.61      8.10 o 
   6  11  12      134.59      134.11     12.39 o 
   7  11  12       37.06       42.12      9.85 o 
   8  11  12       11.44       11.28     10.92 o 
   9  11  12        3.31        6.75      9.17 o 
  10  11  12       57.44       43.05     12.65 o 
  -9  12  12       32.07       28.13     24.40 o 
  -8  12  12        6.26        8.01     15.18 o 
  -7  12  12       28.15       12.68     16.90 o 
  -6  12  12       89.28       65.46     27.16 o 
  -5  12  12      164.47      218.56     45.92 o 
  -4  12  12        5.39        5.86      7.13 o 
  -3  12  12      170.45      168.94     19.26 o 
  -2  12  12      250.69      238.97     10.09 o 
  -1  12  12      163.39      187.73     10.94 o 
   0  12  12      175.44      186.65     10.83 o 
   1  12  12      164.43      175.22     14.57 o 
   2  12  12      244.93      237.76     16.64 o 
   3  12  12      173.88      188.21     14.29 o 
   4  12  12        6.00       18.44      8.49 o 
   5  12  12      155.60      182.56     13.96 o 
   6  12  12       91.50       91.35     12.08 o 
   7  12  12       30.08       31.09      9.97 o 
   8  12  12        4.74       13.05      9.32 o 
   9  12  12       27.53       43.87     12.78 o 
  -8  13  12       27.85       18.95     33.77 o 
  -7  13  12       15.72       33.65     16.51 o 
  -6  13  12       54.49       72.76     33.46 o 
  -5  13  12       35.65       27.31     14.53 o 
  -4  13  12       29.75       36.39     13.66 o 
  -3  13  12      125.66      100.43     12.35 o 
  -2  13  12        6.19        2.20      5.98 o 
  -1  13  12        4.23        7.77      6.17 o 
   0  13  12        1.43        4.22      6.36 o 
   1  13  12        3.59       20.48      8.45 o 
   2  13  12        5.75       13.98      7.03 o 
   3  13  12      125.42      111.98     14.38 o 
   4  13  12       31.75       21.10      9.95 o 
   5  13  12       47.20       40.64     10.56 o 
   6  13  12       63.98       65.72     12.02 o 
   7  13  12       14.63        7.74     10.14 o 
   8  13  12       27.25       12.55     13.34 o 
  -6  14  12       45.55       67.58     21.48 o 
  -5  14  12       20.61        9.13     14.28 o 
  -4  14  12        1.40        4.38     13.75 o 
  -3  14  12       43.80       47.61     15.95 o 
  -2  14  12      179.65      168.11     12.10 o 
  -1  14  12        0.48        8.12      6.36 o 
   0  14  12      198.69      242.56     14.56 o 
   1  14  12        0.40        5.39      8.69 o 
   2  14  12      171.24      180.86     17.08 o 
   3  14  12       39.71       44.42     13.81 o 
   4  14  12        1.02       10.48      7.88 o 
   5  14  12       18.94        8.96      8.73 o 
   6  14  12       41.83       45.23     13.89 o 
  -3  15  12       51.27       48.93     20.14 o 
  -2  15  12        1.97        1.17     15.09 o 
  -1  15  12        3.21        8.46      6.63 o 
   0  15  12        0.28        1.02      7.69 o 
   1  15  12        2.52        5.40      7.94 o 
   2  15  12        2.12       21.74     10.55 o 
   3  15  12       49.25       41.10     13.88 o 
   1   0  13      146.61      134.65     10.56 o 
   2   0  13     4328.29     4314.34     91.30 o 
   3   0  13      260.93      249.09     10.92 o 
   4   0  13      172.90      159.63     10.46 o 
   5   0  13       21.06       18.69      8.13 o 
   6   0  13      699.16      728.80     16.27 o 
   7   0  13      371.31      399.16     14.52 o 
   8   0  13       92.53      104.37      8.61 o 
   9   0  13      391.37      419.29     12.85 o 
  10   0  13      707.06      710.47     17.92 o 
  11   0  13      348.81      332.55     18.12 o 
  12   0  13       12.95       10.37      6.14 o 
  13   0  13        0.01        5.61      9.72 o 
  14   0  13       28.07        4.71     15.71 o 
 -14   1  13       86.15       78.46     29.29 o 
 -13   1  13       20.36        0.00     21.23 o 
 -12   1  13      170.00      168.23     15.18 o 
 -11   1  13       33.78       24.00      5.10 o 
 -10   1  13      176.76      167.06     17.07 o 
  -9   1  13     1039.85     1022.04     29.15 o 
  -8   1  13      721.58      700.96     17.03 o 
  -7   1  13      846.55      867.49     20.68 o 
  -6   1  13      210.50      216.58     10.90 o 
  -5   1  13      114.08      133.29      9.99 o 
  -4   1  13      498.07      540.84     17.71 o 
  -3   1  13      705.49      671.50     17.62 o 
  -2   1  13      300.27      319.33     15.77 o 
  -1   1  13     2220.69     2042.06     41.89 o 
   0   1  13      533.45      523.26     18.17 o 
   1   1  13     2198.39     2052.39     41.92 o 
   2   1  13      355.47      334.85     12.82 o 
   3   1  13      723.43      692.11     20.54 o 
   4   1  13      499.93      523.31     15.88 o 
   5   1  13       85.02       76.64      9.64 o 
   6   1  13      198.81      171.53     12.72 o 
   7   1  13      906.24      930.03     21.01 o 
   8   1  13      671.80      665.14     18.27 o 
   9   1  13     1024.53     1029.57     25.94 o 
  10   1  13      188.39      195.40     10.28 o 
  11   1  13       32.09       21.42      9.38 o 
  12   1  13      177.47      190.21     21.68 o 
  13   1  13       14.94       16.75      9.19 o 
  14   1  13       85.57       80.40     22.96 o 
 -14   2  13       27.56       41.51     14.88 o 
 -13   2  13       77.45       43.51     15.36 o 
 -12   2  13       57.85       55.96     11.49 o 
 -11   2  13      132.56      132.01     12.48 o 
 -10   2  13      609.28      623.44     33.70 o 
  -9   2  13      418.28      407.95     24.74 o 
  -8   2  13      685.35      634.75     17.01 o 
  -7   2  13      350.20      350.11     13.12 o 
  -6   2  13     1052.77      967.23     39.77 o 
  -5   2  13     1519.79     1571.17     39.49 o 
  -4   2  13      407.99      437.77     14.53 o 
  -3   2  13     2911.10     2965.13     59.61 o 
  -2   2  13     2645.21     2533.06     55.45 o 
  -1   2  13     2449.77     2448.81     50.99 o 
   0   2  13       11.44       19.18      6.47 o 
   1   2  13     2546.96     2470.98     44.69 o 
   2   2  13     2688.10     2626.58     49.23 o 
   3   2  13     3057.54     3109.75     64.20 o 
   4   2  13      385.02      423.01     17.45 o 
   5   2  13     1578.21     1605.14     35.20 o 
   6   2  13     1046.85     1028.98     21.93 o 
   7   2  13      323.39      307.86     13.56 o 
   8   2  13      694.17      705.54     17.72 o 
   9   2  13      406.96      457.57     16.62 o 
  10   2  13      635.93      665.71     19.84 o 
  11   2  13      141.03      131.05     10.24 o 
  12   2  13       43.74       35.70     10.45 o 
  13   2  13       63.76       40.10     13.01 o 
  14   2  13       32.63       17.05     15.83 o 
 -14   3  13       35.85       27.33     18.20 o 
 -13   3  13        1.28        5.80     15.31 o 
 -12   3  13       39.66       48.26     18.70 o 
 -11   3  13      189.17      181.74     12.27 o 
 -10   3  13       27.64       38.38      8.44 o 
  -9   3  13      222.55      224.87     29.23 o 
  -8   3  13     1396.76     1173.21    106.75 o 
  -7   3  13       47.73       46.67      4.83 o 
  -6   3  13      157.60      185.50      6.66 o 
  -5   3  13      286.44      310.01     13.45 o 
  -4   3  13      102.64       89.99      9.42 o 
  -3   3  13      421.99      421.13     14.60 o 
  -2   3  13      655.49      616.91     20.90 o 
  -1   3  13      338.70      347.82     20.48 o 
   0   3  13     3449.84     3276.43     63.64 o 
   1   3  13      324.58      363.12     17.28 o 
   2   3  13      734.85      706.84     26.30 o 
   3   3  13      428.71      446.71     14.51 o 
   4   3  13       96.73       87.53      8.66 o 
   5   3  13      285.84      300.57     10.87 o 
   6   3  13      186.14      193.36     11.41 o 
   7   3  13       40.46       50.64      7.68 o 
   8   3  13     1428.55     1490.13     33.88 o 
   9   3  13      223.70      228.49     13.58 o 
  10   3  13       25.20       29.50      8.43 o 
  11   3  13      182.05      188.99     12.53 o 
  12   3  13       44.83       46.47      7.18 o 
  13   3  13        1.88        5.73      8.25 o 
  14   3  13       21.97       22.32     10.60 o 
 -14   4  13        3.84       15.19     14.31 o 
 -13   4  13       75.49       92.41     18.52 o 
 -12   4  13       65.86       57.01     17.49 o 
 -11   4  13      465.42      419.73     27.42 o 
 -10   4  13       36.12       37.43      8.12 o 
  -9   4  13      656.19      660.86     33.15 o 
  -8   4  13      276.15      288.60     16.13 o 
  -7   4  13      217.71      221.29     15.99 o 
  -6   4  13      118.55      126.43      9.74 o 
  -5   4  13      118.90      129.08     10.43 o 
  -4   4  13      551.08      587.07     19.77 o 
  -3   4  13      842.28      833.90     30.33 o 
  -2   4  13      976.27      970.86     23.76 o 
  -1   4  13      704.79      686.11     22.15 o 
   0   4  13     1336.16     1336.91     36.00 o 
   1   4  13      717.74      690.81     23.07 o 
   2   4  13      982.31      984.21     23.39 o 
   3   4  13      721.69      709.20     21.65 o 
   4   4  13      561.31      635.59     17.82 o 
   5   4  13       65.58       65.39      7.31 o 
   6   4  13      115.81      136.99     10.56 o 
   7   4  13      212.08      200.41     13.16 o 
   8   4  13      287.04      301.10     13.54 o 
   9   4  13      648.13      674.89     17.12 o 
  10   4  13       33.10       39.15      6.17 o 
  11   4  13      470.19      491.74     17.16 o 
  12   4  13       63.26       74.74     12.87 o 
  13   4  13       70.48       44.29     18.90 o 
  14   4  13        3.79       11.74     11.86 o 
 -13   5  13       19.84       38.10     14.98 o 
 -12   5  13       46.32       33.59     20.08 o 
 -11   5  13       18.91       16.01     14.68 o 
 -10   5  13       41.55       40.40     15.40 o 
  -9   5  13      121.70      113.05     11.50 o 
  -8   5  13     1178.69     1164.22     60.38 o 
  -7   5  13      351.34      363.61     21.38 o 
  -6   5  13      383.60      421.23     14.59 o 
  -5   5  13      191.55      178.78      7.95 o 
  -4   5  13      280.35      272.49     14.13 o 
  -3   5  13      312.52      310.88     14.01 o 
  -2   5  13      446.62      424.18     25.71 o 
  -1   5  13      263.97      288.16     12.00 o 
   0   5  13     1643.82     1707.46     36.14 o 
   1   5  13      200.79      206.84     10.84 o 
   2   5  13      495.65      463.72     15.44 o 
   3   5  13      289.27      287.72     18.10 o 
   4   5  13      272.69      251.44     16.59 o 
   5   5  13      236.39      254.88     14.94 o 
   6   5  13      314.55      327.74     10.99 o 
   7   5  13      392.27      399.80     21.08 o 
   8   5  13     1168.31     1226.24     23.97 o 
   9   5  13      138.25      134.15      9.26 o 
  10   5  13       40.15       46.23      5.10 o 
  11   5  13       20.47       16.82     12.01 o 
  12   5  13       46.32       35.20     11.20 o 
  13   5  13       21.23       10.63      9.30 o 
 -13   6  13        0.33        4.01     14.14 o 
 -12   6  13      105.23      112.12     20.78 o 
 -11   6  13       16.82       32.76     15.04 o 
 -10   6  13      130.30      133.92     26.47 o 
  -9   6  13       28.40       34.57      3.21 o 
  -8   6  13       42.03       48.88     12.22 o 
  -7   6  13        5.16        6.37      4.87 o 
  -6   6  13       20.38       16.60      6.49 o 
  -5   6  13      119.99      103.66      6.69 o 
  -4   6  13      314.10      301.15     17.29 o 
  -3   6  13      129.71      134.06     14.81 o 
  -2   6  13      244.75      261.34     12.73 o 
  -1   6  13      123.96      139.01      7.58 o 
   0   6  13      130.63      118.11      7.82 o 
   1   6  13      130.42      122.99      8.20 o 
   2   6  13      234.96      247.14     15.53 o 
   3   6  13      148.60      170.73      9.39 o 
   4   6  13      266.65      271.34     10.90 o 
   5   6  13      103.13      107.46      7.70 o 
   6   6  13       19.39       24.50      6.35 o 
   7   6  13        7.26        7.79      5.47 o 
   8   6  13       44.95       37.29      9.48 o 
   9   6  13       34.80       20.63     14.40 o 
  10   6  13      131.17      136.64     13.86 o 
  11   6  13       24.19       21.01      9.48 o 
  12   6  13       96.45       92.02     15.00 o 
  13   6  13        0.27       13.19      8.50 o 
 -13   7  13       20.47       41.70     17.14 o 
 -12   7  13       18.88       22.18     17.51 o 
 -11   7  13       11.92       21.74     21.42 o 
 -10   7  13        6.30        5.41     16.81 o 
  -9   7  13      198.93      225.99     29.76 o 
  -8   7  13       84.31       86.88     18.48 o 
  -7   7  13     1029.60      994.97     66.24 o 
  -6   7  13        1.72        4.43      7.37 o 
  -5   7  13     1071.76      817.84     79.02 o 
  -4   7  13      561.01      566.85     13.37 o 
  -3   7  13       83.54      103.90     10.48 o 
  -2   7  13       63.93       44.28      8.54 o 
  -1   7  13     1301.06     1276.70     30.35 o 
   0   7  13        4.87        4.81      7.38 o 
   1   7  13     1278.52     1261.82     29.87 o 
   2   7  13       63.52       79.05      9.11 o 
   3   7  13       72.20       77.98      7.66 o 
   4   7  13      556.52      575.07     15.49 o 
   5   7  13     1062.86      985.74     19.93 o 
   6   7  13        2.26        3.58      4.02 o 
   7   7  13     1034.38     1051.24     31.27 o 
   8   7  13       88.13      104.55     13.67 o 
   9   7  13      221.88      295.73     17.84 o 
  10   7  13        6.29        8.57      8.61 o 
  11   7  13       13.65       24.69      9.28 o 
  12   7  13       17.43       44.98     11.68 o 
  13   7  13       21.10       17.39     11.85 o 
 -12   8  13       90.55       88.34     29.88 o 
 -11   8  13        4.92        0.00     18.20 o 
 -10   8  13       19.78       21.55     15.16 o 
  -9   8  13       32.18       31.23     22.65 o 
  -8   8  13       33.32       20.28     15.54 o 
  -7   8  13       11.63       14.11     15.80 o 
  -6   8  13      531.17      475.03     27.65 o 
  -5   8  13      227.96      172.86     31.40 o 
  -4   8  13     1103.77     1083.66     36.06 o 
  -3   8  13      116.22       98.67     11.06 o 
  -2   8  13      382.61      403.59     12.83 o 
  -1   8  13      550.61      524.45     22.26 o 
   0   8  13     1598.20     1670.50     38.49 o 
   1   8  13      562.01      549.16     18.05 o 
   2   8  13      313.72      316.84     21.42 o 
   3   8  13      113.72       88.97     11.81 o 
   4   8  13     1031.03     1020.13     30.17 o 
   5   8  13      227.28      230.63     14.63 o 
   6   8  13      535.02      485.76     22.36 o 
   7   8  13       10.01       15.22      9.10 o 
   8   8  13       30.19       32.86     10.38 o 
   9   8  13       29.17       24.84      9.72 o 
  10   8  13       32.91       25.66      9.40 o 
  11   8  13        7.35       14.16     10.07 o 
  12   8  13       95.11      128.41     15.69 o 
 -11   9  13       15.16        8.65     14.37 o 
 -10   9  13       13.32       15.51     14.94 o 
  -9   9  13        9.87       21.84     14.62 o 
  -8   9  13       35.92       24.50     22.76 o 
  -7   9  13      178.81      180.81     27.65 o 
  -6   9  13      374.08      324.37     18.34 o 
  -5   9  13      168.87      183.63     10.91 o 
  -4   9  13       49.66       55.34      5.47 o 
  -3   9  13      300.06      269.82     11.30 o 
  -2   9  13      101.86      103.24      9.37 o 
  -1   9  13       67.95       53.05      9.84 o 
   0   9  13      156.48      212.18     25.25 o 
   1   9  13       74.15       58.02      9.63 o 
   2   9  13      106.92      109.77     10.27 o 
   3   9  13      282.56      261.86     17.15 o 
   4   9  13       50.27       57.24     13.31 o 
   5   9  13      186.34      201.97     17.08 o 
   6   9  13      363.77      388.73     23.07 o 
   7   9  13      188.85      205.47     15.75 o 
   8   9  13       32.89       30.58      9.39 o 
   9   9  13        4.34       14.01      9.43 o 
  10   9  13       10.63       28.11     11.27 o 
  11   9  13       15.08       11.40      9.02 o 
 -11  10  13       80.60      135.71     45.10 o 
 -10  10  13        0.71        7.04     14.25 o 
  -9  10  13       15.20       22.60     18.33 o 
  -8  10  13        4.33       28.93     22.04 o 
  -7  10  13        8.01       16.10     14.21 o 
  -6  10  13       62.88       80.06     31.82 o 
  -5  10  13      568.51      544.78     18.35 o 
  -4  10  13      372.86      381.63     14.13 o 
  -3  10  13      202.20      229.51     10.68 o 
  -2  10  13      171.58      162.50      8.68 o 
  -1  10  13       33.56       29.26      6.90 o 
   0  10  13       78.47       70.58     10.37 o 
   1  10  13       24.32       22.13      8.54 o 
   2  10  13      172.63      156.18     12.74 o 
   3  10  13      199.01      236.47     19.08 o 
   4  10  13      372.27      404.14     16.80 o 
   5  10  13      585.43      569.31     20.71 o 
   6  10  13       67.31       65.01     13.20 o 
   7  10  13        8.93        2.17      8.06 o 
   8  10  13        4.16        4.20     11.06 o 
   9  10  13        9.55        4.90      9.29 o 
  10  10  13        0.62        8.51      9.26 o 
  11  10  13       76.70      112.24     46.75 o 
 -10  11  13       43.62       72.08     38.92 o 
  -9  11  13        7.21        0.00     22.27 o 
  -8  11  13       50.39       52.01     24.67 o 
  -7  11  13        6.03        3.15     16.22 o 
  -6  11  13      318.00      310.92     29.64 o 
  -5  11  13        8.03        0.03      5.45 o 
  -4  11  13        9.14        5.76      4.12 o 
  -3  11  13       31.46       40.98      7.70 o 
  -2  11  13      373.28      392.63     14.72 o 
  -1  11  13       82.81       80.89     13.94 o 
   0  11  13      647.93      664.96     19.50 o 
   1  11  13       76.05       60.74      9.98 o 
   2  11  13      386.75      393.07     16.97 o 
   3  11  13       33.40       52.26     10.59 o 
   4  11  13        7.61       12.51      8.14 o 
   5  11  13        8.71        8.67      7.85 o 
   6  11  13      307.18      283.35     17.84 o 
   7  11  13        5.20       10.75     10.10 o 
   8  11  13       35.18       44.74     13.39 o 
   9  11  13        8.09       24.31     13.18 o 
  10  11  13       34.97       38.13     25.13 o 
  -8  12  13       25.85       15.06     17.09 o 
  -7  12  13       10.82       16.26     18.43 o 
  -6  12  13       25.32       34.54     17.55 o 
  -5  12  13      128.84      148.27     30.02 o 
  -4  12  13       60.29       41.99     13.52 o 
  -3  12  13      103.43      118.20      9.04 o 
  -2  12  13       67.87       67.47      9.94 o 
  -1  12  13       42.24       28.92      8.46 o 
   0  12  13        0.19        2.51      6.11 o 
   1  12  13       48.33       44.36      8.78 o 
   2  12  13       68.59       73.19     11.43 o 
   3  12  13      126.21      126.40     12.61 o 
   4  12  13       70.01       63.60      9.92 o 
   5  12  13      131.61      105.79     16.66 o 
   6  12  13       21.04       27.19     11.40 o 
   7  12  13       10.53       16.97     10.15 o 
   8  12  13       27.60       19.63     12.11 o 
  -7  13  13       95.17      102.22     22.89 o 
  -6  13  13       38.88       52.97     40.88 o 
  -5  13  13       40.39       26.13     24.87 o 
  -4  13  13       18.07       19.25     16.67 o 
  -3  13  13       22.67       10.81      6.25 o 
  -2  13  13       96.24      105.25     10.72 o 
  -1  13  13      232.48      260.50     14.49 o 
   0  13  13       80.71       59.47     13.03 o 
   1  13  13      236.42      230.92     21.86 o 
   2  13  13       93.77       96.22     14.43 o 
   3  13  13       27.66       25.68      8.65 o 
   4  13  13       17.71       15.85      8.75 o 
   5  13  13       45.79       31.89     10.15 o 
   6  13  13       33.24       24.26     11.94 o 
   7  13  13       98.61       87.01     15.14 o 
  -5  14  13       11.22       18.57     14.11 o 
  -4  14  13       42.12       37.02     17.43 o 
  -3  14  13        4.64        7.48     13.12 o 
  -2  14  13       53.86       57.83      8.33 o 
  -1  14  13       95.52      102.03     15.52 o 
   0  14  13        1.15        9.47      8.06 o 
   1  14  13       96.68      141.23     27.38 o 
   2  14  13       45.70       29.55     12.40 o 
   3  14  13        5.36       11.56      8.16 o 
   4  14  13       38.32       23.22     10.24 o 
   5  14  13       11.08       18.65     10.24 o 
   0  15  13        9.24       15.45     17.09 o 
   0   0  14     5681.16     5653.36    187.61 o 
   1   0  14      113.30      116.18     10.59 o 
   2   0  14      165.16      140.98     12.91 o 
   3   0  14      221.27      215.80     14.62 o 
   4   0  14       36.90       58.90      9.32 o 
   5   0  14     2584.81     2508.40     57.14 o 
   6   0  14      102.46      118.43      8.29 o 
   7   0  14      173.60      188.01     11.04 o 
   8   0  14     1302.32     1365.91     34.14 o 
   9   0  14       68.98       77.00      8.93 o 
  10   0  14      104.83       90.68     10.47 o 
  11   0  14       47.24       45.72      8.30 o 
  12   0  14       13.09        7.01      5.53 o 
  13   0  14       68.66       85.23     19.46 o 
  14   0  14      272.63      222.03     23.73 o 
 -14   1  14       86.48       78.19     23.79 o 
 -13   1  14       90.84       70.48     11.84 o 
 -12   1  14       21.58       23.27     12.05 o 
 -11   1  14       79.88       73.63     10.13 o 
 -10   1  14       30.74       18.95      7.00 o 
  -9   1  14      442.96      475.06     23.14 o 
  -8   1  14      248.77      256.91     11.69 o 
  -7   1  14      459.91      450.21     12.71 o 
  -6   1  14      842.19      846.12     19.48 o 
  -5   1  14      418.38      416.57     18.98 o 
  -4   1  14       62.14       91.82     10.93 o 
  -3   1  14     1198.25     1152.57     26.55 o 
  -2   1  14       66.28       58.33      8.68 o 
  -1   1  14      786.33      771.73     25.20 o 
   0   1  14      403.64      455.87     17.75 o 
   1   1  14      752.32      720.48     24.17 o 
   2   1  14       87.75       88.70      9.43 o 
   3   1  14     1273.81     1221.19     43.58 o 
   4   1  14       87.54      109.80     12.91 o 
   5   1  14      442.72      475.70     16.34 o 
   6   1  14      903.99      935.96     20.40 o 
   7   1  14      436.24      452.89     15.23 o 
   8   1  14      261.41      306.84     15.01 o 
   9   1  14      438.62      484.75     20.45 o 
  10   1  14       22.97       17.25      8.87 o 
  11   1  14       92.72       92.81     13.23 o 
  12   1  14       28.64       33.34      8.41 o 
  13   1  14       78.70       66.12     10.22 o 
  14   1  14       92.66       84.51     18.54 o 
 -14   2  14        3.16        9.02     13.81 o 
 -13   2  14       57.17       53.81     17.71 o 
 -12   2  14       54.25       57.32     10.07 o 
 -11   2  14       58.50       51.97     10.38 o 
 -10   2  14       61.74       61.94      6.20 o 
  -9   2  14      162.88      167.76     14.67 o 
  -8   2  14      776.70      759.43     19.51 o 
  -7   2  14      375.26      370.09     14.91 o 
  -6   2  14       65.74       41.36     12.52 o 
  -5   2  14      224.31      174.80     12.45 o 
  -4   2  14      167.84      184.47     15.86 o 
  -3   2  14      559.65      534.40     19.76 o 
  -2   2  14      219.14      218.00     11.92 o 
  -1   2  14      822.84      831.46     24.71 o 
   0   2  14     2590.36     2549.33     53.89 o 
   1   2  14      887.64      884.55     24.58 o 
   2   2  14      271.77      275.81     13.90 o 
   3   2  14      558.60      549.42     22.45 o 
   4   2  14      173.24      182.02     12.91 o 
   5   2  14      230.99      178.09     11.91 o 
   6   2  14       60.55       61.17      9.24 o 
   7   2  14      389.73      428.17     13.64 o 
   8   2  14      734.89      752.93     23.61 o 
   9   2  14      121.90      126.79      9.79 o 
  10   2  14       46.97       51.04      8.91 o 
  11   2  14       54.36       52.14     10.93 o 
  12   2  14       50.59       42.30      9.96 o 
  13   2  14       60.58       48.64     10.01 o 
  14   2  14        1.17        0.00     14.05 o 
 -14   3  14       20.04       45.14     35.32 o 
 -13   3  14        0.75       15.74     17.78 o 
 -12   3  14      118.48      113.49     12.31 o 
 -11   3  14      161.90      145.41     18.87 o 
 -10   3  14      107.61      121.47     17.43 o 
  -9   3  14      662.04      650.39     23.20 o 
  -8   3  14      231.16      220.65     10.23 o 
  -7   3  14      411.48      353.75     15.19 o 
  -6   3  14      728.42      763.77     24.29 o 
  -5   3  14      304.37      334.52     14.06 o 
  -4   3  14     1054.61     1000.98     33.92 o 
  -3   3  14      322.51      339.73     20.78 o 
  -2   3  14     2676.42     2574.37     52.82 o 
  -1   3  14     1511.96     1595.38     33.72 o 
   0   3  14      185.29      183.64     12.38 o 
   1   3  14     1471.47     1550.11     33.04 o 
   2   3  14     2703.47     2626.45     57.35 o 
   3   3  14      360.77      394.93     14.80 o 
   4   3  14     1027.43      956.31     24.90 o 
   5   3  14      284.68      311.31     23.96 o 
   6   3  14      682.43      699.91     17.65 o 
   7   3  14      436.77      413.48     16.81 o 
   8   3  14      246.09      256.03     13.45 o 
   9   3  14      628.95      626.94     21.20 o 
  10   3  14      125.97      142.58     16.81 o 
  11   3  14      169.76      189.17     10.11 o 
  12   3  14      109.35      134.42     15.32 o 
  13   3  14        1.41       16.11     12.13 o 
  14   3  14       17.16       16.72     11.64 o 
 -13   4  14       44.46       44.26     17.30 o 
 -12   4  14       91.65       74.61     19.41 o 
 -11   4  14       25.37       14.81     11.51 o 
 -10   4  14       95.95       95.15     10.54 o 
  -9   4  14      251.09      272.18     17.88 o 
  -8   4  14      467.85      458.16     19.31 o 
  -7   4  14     1486.12     1226.95    172.36 o 
  -6   4  14      747.95      792.71     22.72 o 
  -5   4  14      516.55      484.88     17.61 o 
  -4   4  14      161.47      175.71     13.71 o 
  -3   4  14      133.22      123.55     11.37 o 
  -2   4  14      208.09      239.59     17.66 o 
  -1   4  14      871.41      880.10     24.61 o 
   0   4  14      258.90      246.27     12.69 o 
   1   4  14      879.05      826.84     22.26 o 
   2   4  14      201.22      229.64     16.18 o 
   3   4  14      117.52      158.88     12.78 o 
   4   4  14      137.33      145.89     11.16 o 
   5   4  14      490.55      457.96     17.70 o 
   6   4  14      800.31      798.41     21.06 o 
   7   4  14     1426.37     1493.52     32.67 o 
   8   4  14      491.84      456.11     15.50 o 
   9   4  14      268.57      273.86     13.94 o 
  10   4  14      105.46      130.28      9.90 o 
  11   4  14       26.15       16.42      5.86 o 
  12   4  14       87.48      101.54     13.49 o 
  13   4  14       44.53       41.21     11.78 o 
 -13   5  14      137.61      135.58     25.64 o 
 -12   5  14       30.92       28.39     18.86 o 
 -11   5  14      119.31      209.02     62.40 o 
 -10   5  14      231.79      238.84     16.15 o 
  -9   5  14       48.86       35.66      7.51 o 
  -8   5  14       67.31       61.27     11.66 o 
  -7   5  14       38.07       40.56      9.25 o 
  -6   5  14      629.14      449.91     60.28 o 
  -5   5  14     1371.29     1299.32     26.66 o 
  -4   5  14       12.72       20.83      7.48 o 
  -3   5  14      538.79      507.21     19.23 o 
  -2   5  14     2337.44     2326.48     52.03 o 
  -1   5  14       62.13       63.41      9.28 o 
   0   5  14       81.95       88.11     10.36 o 
   1   5  14       85.72       96.04      9.29 o 
   2   5  14     2406.86     2333.06     50.91 o 
   3   5  14      480.49      453.56     17.09 o 
   4   5  14       31.21       25.00      7.86 o 
   5   5  14     1301.84     1293.40     27.86 o 
   6   5  14      667.76      652.85     16.97 o 
   7   5  14       45.93       49.95      8.80 o 
   8   5  14       63.70       63.07     10.06 o 
   9   5  14       46.25       57.86      6.65 o 
  10   5  14      252.75      250.33     11.74 o 
  11   5  14      112.46      115.52     14.10 o 
  12   5  14       34.19       27.29     14.68 o 
  13   5  14      129.45       93.33     13.40 o 
 -13   6  14        7.51        7.86     17.54 o 
 -12   6  14       12.92        6.49     16.09 o 
 -11   6  14       64.10       59.43     32.81 o 
 -10   6  14       81.05       83.38     34.09 o 
  -9   6  14      228.58      223.21     19.38 o 
  -8   6  14      413.35      368.74     13.04 o 
  -7   6  14      326.76      320.94     47.84 o 
  -6   6  14      607.15      608.22     25.11 o 
  -5   6  14       25.70       30.51      4.86 o 
  -4   6  14      516.13      517.44     14.82 o 
  -3   6  14      475.87      499.97     17.05 o 
  -2   6  14      272.40      258.65     10.30 o 
  -1   6  14      559.91      598.43     17.21 o 
   0   6  14     1489.45     1561.18     33.49 o 
   1   6  14      593.07      606.09     19.23 o 
   2   6  14      299.15      274.39     11.71 o 
   3   6  14      448.65      453.04     16.79 o 
   4   6  14      496.93      485.37     15.67 o 
   5   6  14       35.01       34.66      7.29 o 
   6   6  14      626.25      582.26     19.34 o 
   7   6  14      317.08      262.91     12.56 o 
   8   6  14      455.70      366.60     37.35 o 
   9   6  14      223.64      289.00     19.72 o 
  10   6  14       90.62      135.61     24.00 o 
  11   6  14       64.37       82.32     12.90 o 
  12   6  14        9.39        9.24      8.75 o 
  13   6  14        7.31        9.26      9.12 o 
 -12   7  14       19.66        3.22     21.67 o 
 -11   7  14       68.84       70.73     24.68 o 
 -10   7  14       48.63       37.12     20.39 o 
  -9   7  14       16.73       13.43     13.30 o 
  -8   7  14      101.28       97.96      8.90 o 
  -7   7  14        8.27        2.55      7.33 o 
  -6   7  14       52.89       51.51     11.86 o 
  -5   7  14     1224.67     1137.96     22.13 o 
  -4   7  14      386.08      392.90     13.67 o 
  -3   7  14      727.96      723.46     22.03 o 
  -2   7  14      543.68      509.58     17.18 o 
  -1   7  14      625.14      656.12     21.89 o 
   0   7  14      779.24      793.83     20.27 o 
   1   7  14      625.12      675.93     18.11 o 
   2   7  14      508.30      521.81     17.61 o 
   3   7  14      673.53      656.02     19.72 o 
   4   7  14      392.48      384.01     16.68 o 
   5   7  14     1197.07     1175.38     30.32 o 
   6   7  14       60.29       46.95      6.12 o 
   7   7  14       10.80        6.71      4.51 o 
   8   7  14      119.40      162.04     13.84 o 
   9   7  14       17.29        4.08      9.47 o 
  10   7  14       53.17       66.63     14.74 o 
  11   7  14       54.63       49.80     14.18 o 
  12   7  14       17.96       31.86     12.11 o 
 -12   8  14        9.89        4.75     19.94 o 
 -11   8  14        7.38       15.33     20.33 o 
 -10   8  14       12.11       17.73     15.89 o 
  -9   8  14        2.75       15.68     17.80 o 
  -8   8  14       69.57       58.71     19.17 o 
  -7   8  14      109.51       97.60     18.44 o 
  -6   8  14      321.67      299.85     26.12 o 
  -5   8  14      561.98      411.44     36.72 o 
  -4   8  14      203.42      183.02     11.49 o 
  -3   8  14      346.46      370.22     15.05 o 
  -2   8  14       67.97       58.72      7.34 o 
  -1   8  14      597.30      629.58     28.27 o 
   0   8  14      493.97      460.50     25.56 o 
   1   8  14      562.54      595.09     25.86 o 
   2   8  14       41.39       40.65     10.30 o 
   3   8  14      352.07      393.05     16.61 o 
   4   8  14      207.49      174.86     13.53 o 
   5   8  14      559.17      503.53     21.40 o 
   6   8  14      312.01      333.70     18.10 o 
   7   8  14      103.28      117.54     14.23 o 
   8   8  14       98.46       84.93     14.14 o 
   9   8  14        3.96       24.86     10.58 o 
  10   8  14       11.63       19.49     10.64 o 
  11   8  14        5.54       10.94      9.60 o 
  12   8  14        8.27        9.82     14.46 o 
 -11   9  14       26.74       29.02     17.94 o 
 -10   9  14       11.90        7.93     15.46 o 
  -9   9  14       13.60       25.94     20.39 o 
  -8   9  14       25.59       16.58     15.73 o 
  -7   9  14       31.10        0.21     21.13 o 
  -6   9  14      115.13       99.64      7.84 o 
  -5   9  14      169.65      141.34     19.84 o 
  -4   9  14      193.35      195.29      9.32 o 
  -3   9  14       33.03       43.54      8.99 o 
  -2   9  14       83.84       95.86     11.18 o 
  -1   9  14       84.67       44.16      9.90 o 
   0   9  14       32.69       25.10      8.12 o 
   1   9  14       71.86       63.27     14.23 o 
   2   9  14       65.72       78.67     10.30 o 
   3   9  14       46.85       58.54     10.64 o 
   4   9  14      196.66      228.91     14.89 o 
   5   9  14      167.03      218.72     20.95 o 
   6   9  14      114.03      111.18     13.20 o 
   7   9  14       25.96       29.54      9.58 o 
   8   9  14       29.72       22.48     11.34 o 
   9   9  14       15.61       12.48      9.63 o 
  10   9  14       12.25       14.26      9.46 o 
  11   9  14       29.39       23.33     11.35 o 
 -10  10  14        2.18       20.53     16.48 o 
  -9  10  14       15.75       26.74     18.43 o 
  -8  10  14        2.03        5.95     13.60 o 
  -7  10  14      129.17      125.96     31.08 o 
  -6  10  14       63.23       74.70     19.46 o 
  -5  10  14      115.29       98.33      8.13 o 
  -4  10  14      224.90      218.38     11.28 o 
  -3  10  14       79.83      103.75      9.05 o 
  -2  10  14       71.95       77.75     10.40 o 
  -1  10  14      357.93      342.24     14.91 o 
   0  10  14       13.69       17.94      8.14 o 
   1  10  14      343.76      292.29     14.80 o 
   2  10  14       75.50       77.37     14.08 o 
   3  10  14       78.92       89.91     11.77 o 
   4  10  14      232.41      224.76     16.31 o 
   5  10  14      119.69      117.52     17.80 o 
   6  10  14       57.83       57.18     11.47 o 
   7  10  14      125.14      131.17     14.15 o 
   8  10  14        3.74        3.02      8.15 o 
   9  10  14       12.36       16.19     10.96 o 
  10  10  14        3.81        0.21      9.57 o 
  -9  11  14       27.98       42.81     28.73 o 
  -8  11  14       67.03       64.08     27.72 o 
  -7  11  14       59.63       43.64     19.46 o 
  -6  11  14       13.57       21.58     16.11 o 
  -5  11  14       48.82       35.91     22.45 o 
  -4  11  14      341.91      329.24     15.55 o 
  -3  11  14      100.30      117.61      8.69 o 
  -2  11  14       53.06       67.44      9.63 o 
  -1  11  14       29.16       25.77      8.88 o 
   0  11  14        2.63        4.13      7.95 o 
   1  11  14       33.75       27.91      8.13 o 
   2  11  14       64.62       63.29     11.85 o 
   3  11  14       99.31       89.35     12.00 o 
   4  11  14      368.64      393.70     25.17 o 
   5  11  14       50.75       58.55     11.34 o 
   6  11  14       17.43       10.26     10.15 o 
   7  11  14       55.03       43.66     12.04 o 
   8  11  14       63.50       60.53     13.23 o 
   9  11  14       24.34       39.63     15.78 o 
  -8  12  14       21.01       13.06     25.03 o 
  -7  12  14      175.19      194.63     28.10 o 
  -6  12  14        5.33        0.00     15.09 o 
  -5  12  14       49.96       52.02     21.87 o 
  -4  12  14       12.68       10.38     22.57 o 
  -3  12  14       81.49       77.05      8.45 o 
  -2  12  14       51.48       39.67      7.34 o 
  -1  12  14      125.42      143.58     15.75 o 
   0  12  14       48.91       55.58     12.27 o 
   1  12  14      135.97      145.76     11.53 o 
   2  12  14       51.81       53.99     10.85 o 
   3  12  14       87.75      102.48     11.99 o 
   4  12  14       13.82       20.44      9.60 o 
   5  12  14       46.77       29.34     10.48 o 
   6  12  14        4.56        9.96      8.34 o 
   7  12  14      157.09      187.85     21.34 o 
   8  12  14       14.76       24.89     12.59 o 
  -6  13  14       34.21       94.09     21.64 o 
  -5  13  14       35.38       40.70     19.26 o 
  -4  13  14       35.16       27.46     18.17 o 
  -3  13  14       83.02       61.72     19.02 o 
  -2  13  14       41.32       42.51      9.36 o 
  -1  13  14      131.37      134.14     10.36 o 
   0  13  14       85.39       95.06     13.95 o 
   1  13  14      121.49       97.31     11.40 o 
   2  13  14       50.76       35.94      9.67 o 
   3  13  14       76.43       66.30     11.33 o 
   4  13  14       37.93       35.28     10.65 o 
   5  13  14       32.12       27.93     10.95 o 
   6  13  14       34.90       38.82     13.47 o 
  -4  14  14        2.51        0.00     26.36 o 
  -3  14  14        3.19        8.33     23.33 o 
  -2  14  14       16.89       20.94      8.83 o 
  -1  14  14        5.49        7.73      7.30 o 
   0  14  14       35.00       34.85     12.22 o 
   1  14  14        4.58       20.69      8.11 o 
   2  14  14       12.82        4.35      8.61 o 
   3  14  14        2.89        8.51      8.97 o 
   4  14  14        3.33        5.74     10.60 o 
   1   0  15      175.24      216.05     16.85 o 
   2   0  15      877.05      825.24     28.18 o 
   3   0  15      125.34      130.02     12.48 o 
   4   0  15      306.91      281.30     14.37 o 
   5   0  15       42.94       19.55      7.45 o 
   6   0  15      501.24      385.58     64.42 o 
   7   0  15      306.48      305.41     14.23 o 
   8   0  15        9.03       13.25      6.12 o 
   9   0  15      118.12      113.72      8.56 o 
  10   0  15       11.14       18.32      6.67 o 
  11   0  15        1.80        4.02      6.39 o 
  12   0  15       58.66       47.59      9.64 o 
  13   0  15      125.63      139.31     22.69 o 
  14   0  15        2.74        0.00     16.68 o 
 -13   1  15      125.25      109.56     17.32 o 
 -12   1  15       71.81       82.35     12.16 o 
 -11   1  15       25.61       16.05      6.39 o 
 -10   1  15      102.78       92.70     11.82 o 
  -9   1  15      126.44      125.42     12.19 o 
  -8   1  15      443.84      453.64     17.11 o 
  -7   1  15      325.63      349.84     22.74 o 
  -6   1  15      404.13      450.78     22.73 o 
  -5   1  15      959.24      873.90     26.64 o 
  -4   1  15      272.43      281.54     16.52 o 
  -3   1  15      197.28      229.55     17.37 o 
  -2   1  15      143.55      141.76     13.84 o 
  -1   1  15     2363.81     2302.32     55.41 o 
   0   1  15      971.07      986.08     24.88 o 
   1   1  15     2454.28     2428.54     49.42 o 
   2   1  15      138.88      138.26     11.37 o 
   3   1  15      179.91      191.86     16.05 o 
   4   1  15      258.14      250.28     14.68 o 
   5   1  15     1016.21      928.12     24.83 o 
   6   1  15      419.12      423.94     14.19 o 
   7   1  15      368.00      374.17     16.38 o 
   8   1  15      448.33      452.43     17.19 o 
   9   1  15      148.18      213.08     27.06 o 
  10   1  15       85.01       93.81      9.07 o 
  11   1  15       28.06       34.12      6.67 o 
  12   1  15       70.31       63.60     11.45 o 
  13   1  15      129.77      142.01     25.17 o 
 -13   2  15       49.24       47.77     10.71 o 
 -12   2  15      100.77       69.62     17.02 o 
 -11   2  15       12.40       11.45     10.05 o 
 -10   2  15      425.88      381.02     21.16 o 
  -9   2  15       88.24       78.68      7.48 o 
  -8   2  15      575.48      547.15     13.73 o 
  -7   2  15      950.79      998.49     23.87 o 
  -6   2  15      435.21      453.24     18.30 o 
  -5   2  15      204.07      193.54     23.60 o 
  -4   2  15      117.81      157.45     15.49 o 
  -3   2  15      790.10      771.18     23.21 o 
  -2   2  15     1527.65     1431.99     38.00 o 
  -1   2  15      519.08      519.72     20.18 o 
   0   2  15      255.98      193.30     17.18 o 
   1   2  15      509.71      518.18     17.89 o 
   2   2  15     1494.81     1388.88     35.15 o 
   3   2  15      823.69      830.62     24.72 o 
   4   2  15      113.60      124.83     12.88 o 
   5   2  15      234.04      246.61     16.96 o 
   6   2  15      411.60      438.96     14.86 o 
   7   2  15      981.55      994.30     30.27 o 
   8   2  15      518.40      507.60     17.39 o 
   9   2  15       73.64       64.88     12.82 o 
  10   2  15      399.20      389.54     15.87 o 
  11   2  15       12.30       16.09      6.78 o 
  12   2  15      102.22       83.75     10.02 o 
  13   2  15       51.97       45.09     11.34 o 
 -13   3  15       39.15       34.53     16.42 o 
 -12   3  15      121.69      114.63     15.84 o 
 -11   3  15       18.12       14.36      9.08 o 
 -10   3  15       12.27       21.81     12.18 o 
  -9   3  15      110.75       55.79     24.44 o 
  -8   3  15      210.03      203.71     16.36 o 
  -7   3  15      229.90      224.35      7.70 o 
  -6   3  15      593.98      590.68     22.34 o 
  -5   3  15     1076.23     1079.75     34.88 o 
  -4   3  15       14.03       25.39      8.40 o 
  -3   3  15       29.78       28.69      8.67 o 
  -2   3  15     1034.28     1019.36     29.96 o 
  -1   3  15      240.53      242.29     14.89 o 
   0   3  15      883.06      852.20     24.31 o 
   1   3  15      246.62      254.07     13.72 o 
   2   3  15     1139.14     1134.60     30.94 o 
   3   3  15       40.63       31.84      8.26 o 
   4   3  15        8.50        6.65      7.97 o 
   5   3  15     1179.35     1144.94     28.60 o 
   6   3  15      562.19      561.86     19.40 o 
   7   3  15      216.22      219.41     12.78 o 
   8   3  15      222.55      244.57     13.34 o 
   9   3  15      120.88      108.61      9.14 o 
  10   3  15       13.79       15.42      7.47 o 
  11   3  15       30.42       37.18      8.02 o 
  12   3  15      114.51      126.60     12.52 o 
  13   3  15       42.36       27.77     13.39 o 
 -13   4  15       48.50       56.63     30.36 o 
 -12   4  15       41.43       21.33     28.67 o 
 -11   4  15       83.43       75.16     14.27 o 
 -10   4  15       31.31       28.77     11.29 o 
  -9   4  15      117.61      107.77     15.00 o 
  -8   4  15      115.84      106.52     11.04 o 
  -7   4  15       60.47       52.19      3.20 o 
  -6   4  15       54.34       58.42     10.02 o 
  -5   4  15     1595.26     1543.36     39.24 o 
  -4   4  15      540.62      541.20     22.93 o 
  -3   4  15      706.24      728.05     22.71 o 
  -2   4  15      908.81      952.58     28.46 o 
  -1   4  15     1248.81     1260.84     35.36 o 
   0   4  15     4465.71     4374.14     94.62 o 
   1   4  15     1325.58     1314.66     37.61 o 
   2   4  15      836.06      874.79     28.72 o 
   3   4  15      742.88      718.78     25.43 o 
   4   4  15      498.45      510.24     16.85 o 
   5   4  15     1514.20     1433.74     33.75 o 
   6   4  15       78.21       94.97      8.29 o 
   7   4  15       56.82       66.81      9.27 o 
   8   4  15      105.61      106.94      8.99 o 
   9   4  15      116.49      128.14     13.24 o 
  10   4  15       25.21       24.67      9.19 o 
  11   4  15       85.15       80.08     13.01 o 
  12   4  15       36.71       31.93     10.81 o 
  13   4  15       50.17       38.85     13.05 o 
 -13   5  15       84.29      100.36     28.32 o 
 -12   5  15       46.59       64.36     23.75 o 
 -11   5  15      194.20      195.48     31.82 o 
 -10   5  15       74.76       66.59     22.51 o 
  -9   5  15      277.87      269.10     27.05 o 
  -8   5  15      446.23      432.22     17.34 o 
  -7   5  15      147.49      191.93     20.73 o 
  -6   5  15      239.76      187.09     14.00 o 
  -5   5  15     1048.65     1087.60     36.15 o 
  -4   5  15       92.27       93.66     12.39 o 
  -3   5  15      372.76      370.46     17.06 o 
  -2   5  15       13.33        9.49      8.21 o 
  -1   5  15      246.45      254.06     22.62 o 
   0   5  15      108.21       98.54     12.27 o 
   1   5  15      283.50      305.91     15.92 o 
   2   5  15        4.61        4.24      8.33 o 
   3   5  15      326.91      327.02     19.50 o 
   4   5  15      103.88      106.29     10.14 o 
   5   5  15     1045.52     1040.98     25.92 o 
   6   5  15      252.61      235.61     17.86 o 
   7   5  15      124.16      135.33     12.74 o 
   8   5  15      455.17      453.46     17.76 o 
   9   5  15      306.21      314.00     15.80 o 
  10   5  15       71.36       65.19     12.48 o 
  11   5  15      195.82      215.78     22.50 o 
  12   5  15       48.23       50.12     13.88 o 
  13   5  15       83.19       95.83     17.73 o 
 -12   6  15      163.99      124.93     30.45 o 
 -11   6  15        7.32        0.12     18.70 o 
 -10   6  15       57.87       30.69     17.29 o 
  -9   6  15       25.31       18.62      5.41 o 
  -8   6  15       59.76       63.01     12.53 o 
  -7   6  15      110.63      101.38     14.48 o 
  -6   6  15      228.19      220.33     17.08 o 
  -5   6  15      179.25      159.81      9.33 o 
  -4   6  15     1365.40     1299.86     26.68 o 
  -3   6  15      351.35      330.72     16.89 o 
  -2   6  15       32.74       38.71      7.74 o 
  -1   6  15      933.03      912.42     25.42 o 
   0   6  15      650.63      612.14     22.38 o 
   1   6  15      898.67      879.02     30.35 o 
   2   6  15       13.75       15.88      7.73 o 
   3   6  15      326.11      313.29     17.24 o 
   4   6  15     1432.60     1384.34     31.42 o 
   5   6  15      219.36      226.77     10.79 o 
   6   6  15      230.54      178.51     12.84 o 
   7   6  15      106.78       92.69      9.52 o 
   8   6  15       72.49       67.12     16.10 o 
   9   6  15       22.13       23.27     13.01 o 
  10   6  15       54.55       36.32     14.09 o 
  11   6  15        4.44        7.59     10.78 o 
  12   6  15      150.11      125.95     16.50 o 
 -12   7  15        7.37        8.90     20.37 o 
 -11   7  15       38.17       22.49     23.15 o 
 -10   7  15       36.29       22.78     19.98 o 
  -9   7  15       17.79       33.32     16.07 o 
  -8   7  15       28.68       24.65      6.13 o 
  -7   7  15      166.59      161.15     14.00 o 
  -6   7  15      236.21      227.48     14.83 o 
  -5   7  15      267.54      293.35     15.75 o 
  -4   7  15      366.92      362.98     14.03 o 
  -3   7  15      588.40      614.98     16.74 o 
  -2   7  15     1273.15     1247.26     32.86 o 
  -1   7  15      511.16      546.96     17.85 o 
   0   7  15       27.77       26.90      7.01 o 
   1   7  15      432.95      469.69     16.48 o 
   2   7  15     1220.87     1211.59     30.67 o 
   3   7  15      569.26      640.77     20.64 o 
   4   7  15      321.60      307.04     12.87 o 
   5   7  15      266.32      278.51     11.00 o 
   6   7  15      239.97      207.35     12.10 o 
   7   7  15      187.73      124.79     23.21 o 
   8   7  15       28.20       32.99     10.71 o 
   9   7  15       18.11       22.26     11.84 o 
  10   7  15       31.56       30.96     13.95 o 
  11   7  15       36.82       36.63     15.98 o 
  12   7  15        6.27       18.32     11.45 o 
 -11   8  15      104.10      179.79     55.81 o 
 -10   8  15       31.09       15.03     16.05 o 
  -9   8  15       56.72       52.33     33.47 o 
  -8   8  15      106.86      107.89     21.46 o 
  -7   8  15      207.31      186.12     15.43 o 
  -6   8  15        7.71       17.73      9.07 o 
  -5   8  15      172.88      143.82     34.19 o 
  -4   8  15      786.79      811.17     30.71 o 
  -3   8  15      210.82      196.51     10.75 o 
  -2   8  15      591.03      571.60     18.91 o 
  -1   8  15      159.00      169.88     11.99 o 
   0   8  15        9.19       18.98      7.65 o 
   1   8  15      131.93      156.18     14.65 o 
   2   8  15      536.93      529.73     21.69 o 
   3   8  15      222.72      231.03     15.82 o 
   4   8  15      769.49      782.11     27.05 o 
   5   8  15      158.05      175.28     15.72 o 
   6   8  15        4.05        1.03      8.15 o 
   7   8  15      228.79      254.05     15.99 o 
   8   8  15      107.43      111.27     14.74 o 
   9   8  15       55.41       53.01     13.52 o 
  10   8  15       21.73       17.25     10.08 o 
  11   8  15      100.82      117.44     16.66 o 
 -10   9  15       44.84       45.56     26.46 o 
  -9   9  15       44.39       39.73     22.86 o 
  -8   9  15       23.38        3.36     16.04 o 
  -7   9  15       94.30       96.36     37.38 o 
  -6   9  15      116.52      120.95     11.76 o 
  -5   9  15      114.21       92.34     17.37 o 
  -4   9  15      154.46      135.09     11.12 o 
  -3   9  15      227.40      221.18     10.76 o 
  -2   9  15      277.61      266.92     18.90 o 
  -1   9  15      394.58      399.72     15.15 o 
   0   9  15       51.25       53.67     10.91 o 
   1   9  15      359.64      333.23     18.03 o 
   2   9  15      272.67      280.92     27.15 o 
   3   9  15      228.66      245.72     16.57 o 
   4   9  15      152.82      161.38     16.67 o 
   5   9  15      123.15      134.70     12.35 o 
   6   9  15      121.29      133.04     14.01 o 
   7   9  15      106.39      107.07     14.30 o 
   8   9  15       15.93       18.07      9.73 o 
   9   9  15       44.15       46.43     11.61 o 
  10   9  15       37.45       33.15     11.84 o 
  -9  10  15        5.09       46.46     17.49 o 
  -8  10  15       29.59       15.86     18.17 o 
  -7  10  15       66.60       87.10     36.79 o 
  -6  10  15        0.35        0.18     16.07 o 
  -5  10  15      227.71      250.77     21.31 o 
  -4  10  15       27.29       29.09      8.35 o 
  -3  10  15      249.33      251.88     14.83 o 
  -2  10  15       30.29       29.44      9.24 o 
  -1  10  15       78.27       82.63     14.49 o 
   0  10  15       38.67       59.31     12.09 o 
   1  10  15       89.52      106.83     13.95 o 
   2  10  15       40.70       38.22     11.66 o 
   3  10  15      257.73      285.45     15.68 o 
   4  10  15       32.74       26.71     10.28 o 
   5  10  15      249.25      278.96     17.00 o 
   6  10  15        0.44        7.00      9.37 o 
   7  10  15       72.49       76.17     12.49 o 
   8  10  15       23.51       31.51     10.84 o 
   9  10  15        6.59        9.17     10.82 o 
  -8  11  15       33.85       59.30     19.50 o 
  -7  11  15       12.84       19.91     30.25 o 
  -6  11  15       75.98       90.87     22.27 o 
  -5  11  15       11.07       32.71     18.35 o 
  -4  11  15       23.37       14.57      7.63 o 
  -3  11  15       46.23       37.89      6.65 o 
  -2  11  15      258.91      265.09     14.89 o 
  -1  11  15       40.22       43.39      9.08 o 
   0  11  15       30.53       30.23      7.72 o 
   1  11  15       46.33       45.16     11.32 o 
   2  11  15      257.97      238.13     14.32 o 
   3  11  15       57.41       55.73     10.81 o 
   4  11  15       22.18       30.72      8.91 o 
   5  11  15       18.01       22.56     10.30 o 
   6  11  15       72.79       72.14     14.70 o 
   7  11  15       15.54       16.40     12.51 o 
   8  11  15       20.74       21.28     13.83 o 
  -7  12  15       42.15       64.09     47.06 o 
  -6  12  15       20.72       16.28     17.52 o 
  -5  12  15       78.77       72.56     23.09 o 
  -4  12  15      102.49       89.85     27.94 o 
  -3  12  15       64.30       52.66      8.12 o 
  -2  12  15      100.99      107.88     10.32 o 
  -1  12  15       67.57       65.86     13.77 o 
   0  12  15      115.87      124.36     10.44 o 
   1  12  15       77.39       67.22     12.03 o 
   2  12  15      105.92      136.42     15.85 o 
   3  12  15       69.94       55.73     11.23 o 
   4  12  15       99.09      116.30     13.74 o 
   5  12  15       84.68       76.94     14.14 o 
   6  12  15       21.99       13.02     10.94 o 
   7  12  15       36.87       30.52     17.29 o 
  -5  13  15        6.49        4.14     17.39 o 
  -4  13  15        0.70       16.32     25.43 o 
  -3  13  15       22.36       20.45     18.04 o 
  -2  13  15       22.42       20.49      7.01 o 
  -1  13  15       30.46       22.05      8.70 o 
   0  13  15       12.73       16.61      7.86 o 
   1  13  15       35.62       42.59     10.20 o 
   2  13  15       22.38       31.33      9.56 o 
   3  13  15       18.89       31.70     11.68 o 
   4  13  15        2.24       20.14     11.99 o 
   5  13  15        8.05       14.37     11.62 o 
  -2  14  15       10.47        9.13     17.75 o 
  -1  14  15       84.41       73.63     10.35 o 
   0  14  15        2.05        7.20      7.49 o 
   1  14  15       82.20       87.12     11.90 o 
   2  14  15       11.32       30.53     10.24 o 
   0   0  16     5079.17     5009.47    158.46 o 
   1   0  16       88.25       76.69     10.01 o 
   2   0  16      143.60      132.57     15.35 o 
   3   0  16     1174.39     1097.71     30.11 o 
   4   0  16       54.28       78.35     10.12 o 
   5   0  16     1019.87     1049.29     29.57 o 
   6   0  16      117.23      139.14     13.54 o 
   7   0  16      596.64      601.22     18.85 o 
   8   0  16     2959.32     2811.32     57.08 o 
   9   0  16       34.90       27.22      8.35 o 
  10   0  16      114.51      113.69     15.06 o 
  11   0  16      131.91      139.40     19.62 o 
  12   0  16       87.54       91.24     19.88 o 
  13   0  16      218.56      201.46     26.22 o 
 -13   1  16        8.69        6.46     12.37 o 
 -12   1  16        0.08        9.76     11.22 o 
 -11   1  16      137.09      115.50     19.39 o 
 -10   1  16       27.86       19.98      7.39 o 
  -9   1  16      101.90      107.10      7.81 o 
  -8   1  16      317.45      294.94     12.86 o 
  -7   1  16       37.08       32.34      7.03 o 
  -6   1  16      960.29      933.12     27.09 o 
  -5   1  16      401.36      341.60     20.54 o 
  -4   1  16       44.93       50.70      9.81 o 
  -3   1  16      174.28      159.59     12.32 o 
  -2   1  16      730.84      708.83     24.18 o 
  -1   1  16      957.77      980.50     29.10 o 
   0   1  16      709.89      680.52     23.07 o 
   1   1  16      912.29      933.11     26.38 o 
   2   1  16      775.91      787.67     25.44 o 
   3   1  16      161.54      161.21     13.04 o 
   4   1  16       60.12       65.81     10.63 o 
   5   1  16      375.71      315.25     17.55 o 
   6   1  16      874.28      820.16     30.26 o 
   7   1  16       51.35       59.48      7.85 o 
   8   1  16      265.20      275.29     14.17 o 
   9   1  16       82.44       86.33      9.64 o 
  10   1  16       36.35       26.61      8.05 o 
  11   1  16      137.19      159.16     14.78 o 
  12   1  16        0.57        3.08      6.42 o 
  13   1  16        7.09       18.63     11.58 o 
 -13   2  16       53.53       81.05     32.64 o 
 -12   2  16       95.22       93.10     16.41 o 
 -11   2  16       88.09       86.69     13.33 o 
 -10   2  16       39.27       23.61      9.07 o 
  -9   2  16      263.40      242.92     26.41 o 
  -8   2  16      224.65      238.70     12.77 o 
  -7   2  16      179.79      177.88      9.29 o 
  -6   2  16      256.04      307.77     23.36 o 
  -5   2  16      546.16      584.88     21.48 o 
  -4   2  16      104.00      108.92     13.34 o 
  -3   2  16      624.48      637.02     24.57 o 
  -2   2  16      916.36      884.58     24.24 o 
  -1   2  16      425.61      399.92     18.18 o 
   0   2  16     1511.49     1493.18     34.73 o 
   1   2  16      386.16      343.16     16.90 o 
   2   2  16      967.82      884.58     26.09 o 
   3   2  16      717.18      734.99     22.10 o 
   4   2  16      150.16      147.20     16.89 o 
   5   2  16      607.17      615.67     22.65 o 
   6   2  16      288.69      297.49     13.97 o 
   7   2  16      184.42      207.66     11.44 o 
   8   2  16      231.58      252.03     16.80 o 
   9   2  16      264.25      270.51     12.87 o 
  10   2  16       42.27       47.04      9.61 o 
  11   2  16      106.44      121.37     11.70 o 
  12   2  16       88.24       67.09     11.23 o 
  13   2  16       60.04       74.07     29.01 o 
 -13   3  16       23.91       12.55     20.58 o 
 -12   3  16        1.30       10.71     17.17 o 
 -11   3  16       24.64       15.20      9.99 o 
 -10   3  16      216.40      213.69     20.18 o 
  -9   3  16      188.00      137.74     21.86 o 
  -8   3  16       46.14       48.20      6.93 o 
  -7   3  16      571.40      565.15     16.95 o 
  -6   3  16      132.13      123.93     12.24 o 
  -5   3  16      347.02      402.64     21.60 o 
  -4   3  16      230.22      252.81     26.25 o 
  -3   3  16        4.42        5.45      8.74 o 
  -2   3  16     1007.01      962.96     32.45 o 
  -1   3  16     1861.59     1858.68     45.84 o 
   0   3  16        1.33        2.74      7.83 o 
   1   3  16     1890.00     1860.27     49.91 o 
   2   3  16      902.66      869.72     26.02 o 
   3   3  16        2.57       12.60      7.75 o 
   4   3  16      197.42      195.01     13.92 o 
   5   3  16      341.01      370.15     17.21 o 
   6   3  16      127.79      132.66     12.08 o 
   7   3  16      549.30      538.75     25.89 o 
   8   3  16       42.17       51.23      8.80 o 
   9   3  16      159.78      199.40     14.86 o 
  10   3  16      214.69      227.21     12.83 o 
  11   3  16       22.12       16.97      7.86 o 
  12   3  16        2.08        5.39      9.26 o 
  13   3  16       20.52       27.35     10.33 o 
 -12   4  16      158.46      149.78     23.66 o 
 -11   4  16       11.77       20.04     14.49 o 
 -10   4  16      220.05      214.98     21.85 o 
  -9   4  16      186.25      166.83     29.28 o 
  -8   4  16       23.80       31.17     11.85 o 
  -7   4  16       73.86       81.24      6.62 o 
  -6   4  16      387.49      382.12     23.16 o 
  -5   4  16      191.07      189.69     14.09 o 
  -4   4  16       91.40       98.68     15.38 o 
  -3   4  16      118.03      119.97     11.57 o 
  -2   4  16      248.27      261.84     14.96 o 
  -1   4  16      241.35      233.25     14.58 o 
   0   4  16      429.22      388.68     17.62 o 
   1   4  16      182.33      179.62     14.07 o 
   2   4  16      191.92      211.39     15.64 o 
   3   4  16      117.29      120.29     14.53 o 
   4   4  16      133.78      166.33     11.63 o 
   5   4  16      176.11      143.77     18.90 o 
   6   4  16      400.66      396.50     15.08 o 
   7   4  16       67.81       60.84      8.42 o 
   8   4  16       22.63       24.87      8.63 o 
   9   4  16      186.42      195.74     11.77 o 
  10   4  16      213.15      234.51     12.04 o 
  11   4  16       10.78        6.11     12.16 o 
  12   4  16      157.85      137.47     17.29 o 
 -12   5  16       56.38       36.11     35.01 o 
 -11   5  16       27.61       23.46     17.17 o 
 -10   5  16      116.54      125.04     21.37 o 
  -9   5  16       17.67       24.30     10.68 o 
  -8   5  16      150.09      132.69     20.63 o 
  -7   5  16      181.61      202.61     18.35 o 
  -6   5  16      391.88      366.79     27.87 o 
  -5   5  16      508.64      478.60     22.02 o 
  -4   5  16     1212.72     1137.71     31.31 o 
  -3   5  16      432.29      408.60     23.13 o 
  -2   5  16      305.65      323.00     19.50 o 
  -1   5  16      764.21      770.51     25.26 o 
   0   5  16     1461.15     1505.81     40.60 o 
   1   5  16      698.62      749.12     26.85 o 
   2   5  16      290.28      299.47     17.46 o 
   3   5  16      435.06      428.42     22.09 o 
   4   5  16     1263.51     1215.20     34.89 o 
   5   5  16      497.29      453.97     16.48 o 
   6   5  16      420.49      439.14     28.76 o 
   7   5  16      171.88      171.08     13.77 o 
   8   5  16      159.94      172.96     14.86 o 
   9   5  16       14.58       11.86      7.92 o 
  10   5  16      115.22       99.36     15.58 o 
  11   5  16       28.11       27.57     11.12 o 
  12   5  16       45.63       34.24     12.60 o 
 -12   6  16        8.81       16.25     21.21 o 
 -11   6  16       85.63       36.78     25.49 o 
 -10   6  16       39.93       17.28     17.51 o 
  -9   6  16       45.11       41.59     14.91 o 
  -8   6  16       35.51       43.57     11.61 o 
  -7   6  16       65.03       62.72     17.16 o 
  -6   6  16      154.76      128.90     18.70 o 
  -5   6  16      298.17      286.07     24.96 o 
  -4   6  16      262.07      305.91     15.31 o 
  -3   6  16      138.91      144.65      9.00 o 
  -2   6  16      329.49      364.23     17.24 o 
  -1   6  16      424.97      396.09     17.65 o 
   0   6  16      268.73      287.92     17.75 o 
   1   6  16      382.64      373.66     25.65 o 
   2   6  16      324.85      343.29     20.03 o 
   3   6  16      109.00      110.75     17.59 o 
   4   6  16      260.85      252.90     13.12 o 
   5   6  16      313.16      293.25     13.12 o 
   6   6  16      158.74      167.54      9.69 o 
   7   6  16       80.33       72.83     10.20 o 
   8   6  16       46.96       39.68      7.25 o 
   9   6  16       49.63       55.76     10.83 o 
  10   6  16       35.87       35.55     10.67 o 
  11   6  16       83.43       86.06     14.28 o 
  12   6  16        8.62       20.27     12.12 o 
 -11   7  16      181.22      215.42     33.10 o 
 -10   7  16        5.64       14.21     19.23 o 
  -9   7  16       40.60       26.70     17.12 o 
  -8   7  16      153.69      137.86     13.34 o 
  -7   7  16       67.78       51.59     13.78 o 
  -6   7  16      343.42      320.70     17.93 o 
  -5   7  16      164.05      161.41      9.40 o 
  -4   7  16       44.64       39.24      6.16 o 
  -3   7  16      401.25      387.20     31.81 o 
  -2   7  16      483.31      510.37     20.16 o 
  -1   7  16      154.48      161.32     12.42 o 
   0   7  16      612.54      607.45     18.49 o 
   1   7  16      159.91      183.19     20.21 o 
   2   7  16      418.35      430.24     20.01 o 
   3   7  16      415.22      443.76     18.20 o 
   4   7  16       46.09       48.83      7.62 o 
   5   7  16      195.54      194.16     10.59 o 
   6   7  16      353.72      313.78     25.69 o 
   7   7  16       70.73       63.97      9.23 o 
   8   7  16      161.35      145.22     17.61 o 
   9   7  16       43.77       29.97     15.53 o 
  10   7  16        9.58       18.62     11.51 o 
  11   7  16      168.96      177.67     26.27 o 
 -11   8  16       40.05       88.76     38.10 o 
 -10   8  16       33.61       33.31     23.89 o 
  -9   8  16        6.40        2.74     17.40 o 
  -8   8  16        4.31        2.29     14.79 o 
  -7   8  16       12.01        3.99      5.88 o 
  -6   8  16       74.65       65.56     12.41 o 
  -5   8  16      329.61      260.99     29.56 o 
  -4   8  16       29.50       44.67      5.84 o 
  -3   8  16      512.73      514.97     19.42 o 
  -2   8  16      665.63      623.14     19.27 o 
  -1   8  16      259.88      314.27     17.84 o 
   0   8  16      164.35      155.09     12.84 o 
   1   8  16      294.36      317.37     19.64 o 
   2   8  16      630.71      603.27     31.03 o 
   3   8  16      463.57      462.37     20.18 o 
   4   8  16       24.08       31.83     14.00 o 
   5   8  16      344.73      335.21     18.25 o 
   6   8  16       88.89       93.97     12.98 o 
   7   8  16        7.35       13.23      9.20 o 
   8   8  16        2.35        8.60      9.42 o 
   9   8  16        5.19       10.34     12.29 o 
  10   8  16       35.90       55.87     14.63 o 
  11   8  16       44.72       62.19     37.28 o 
 -10   9  16       50.57       25.68     19.39 o 
  -9   9  16       60.40       27.72     22.82 o 
  -8   9  16       26.53       24.00     27.49 o 
  -7   9  16       80.38       29.55     25.90 o 
  -6   9  16       86.80      111.16     11.30 o 
  -5   9  16       50.68       27.65      5.80 o 
  -4   9  16      190.85      164.09     14.68 o 
  -3   9  16       82.56       88.93     15.51 o 
  -2   9  16       86.13       84.99     14.52 o 
  -1   9  16      138.20      156.01     15.22 o 
   0   9  16       73.28       70.11     10.99 o 
   1   9  16      135.41      144.15     12.94 o 
   2   9  16       99.74       92.49     11.45 o 
   3   9  16       79.13       86.20     15.08 o 
   4   9  16      174.80      175.23     14.10 o 
   5   9  16       66.29       56.03     10.37 o 
   6   9  16      106.01      120.27     15.73 o 
   7   9  16       76.35       66.00     12.68 o 
   8   9  16       24.10       26.92     11.29 o 
   9   9  16       58.62       53.14     12.49 o 
  10   9  16       42.43       33.34     13.59 o 
  -9  10  16       82.74       55.93     34.29 o 
  -8  10  16        3.44        5.78     16.85 o 
  -7  10  16       50.59       59.35     28.63 o 
  -6  10  16       43.89       28.72     19.58 o 
  -5  10  16      101.66       96.73      9.24 o 
  -4  10  16       54.67       46.25     15.19 o 
  -3  10  16       89.35       97.12     15.60 o 
  -2  10  16      265.20      274.57     37.75 o 
  -1  10  16      141.91      147.05     13.47 o 
   0  10  16       10.67       19.98     10.01 o 
   1  10  16      149.49      148.45     19.31 o 
   2  10  16      278.83      299.36     18.21 o 
   3  10  16       82.25       91.82     12.28 o 
   4  10  16       75.98       74.03     12.77 o 
   5  10  16      104.22      111.49     14.04 o 
   6  10  16       45.43       37.23     11.97 o 
   7  10  16       56.24       39.29     12.90 o 
   8  10  16        3.19        9.90      9.36 o 
   9  10  16       79.72       74.17     13.79 o 
  -8  11  16        4.44        0.00     16.15 o 
  -7  11  16      125.10      106.03     33.73 o 
  -6  11  16        0.17        0.09     17.43 o 
  -5  11  16       15.48       28.65     21.21 o 
  -4  11  16      176.90      174.84     20.03 o 
  -3  11  16       33.33       37.55      7.53 o 
  -2  11  16        9.81       19.29      6.39 o 
  -1  11  16      311.26      334.10     21.15 o 
   0  11  16        9.70       11.82      7.72 o 
   1  11  16      320.66      355.00     18.57 o 
   2  11  16       11.39       14.47     10.00 o 
   3  11  16       37.33       34.65     11.11 o 
   4  11  16      176.77      221.18     23.76 o 
   5  11  16       10.61       15.76     11.96 o 
   6  11  16        1.14       16.94      9.86 o 
   7  11  16      113.69      104.32     14.86 o 
   8  11  16        4.80        7.07     10.77 o 
  -6  12  16       31.77       29.60     26.62 o 
  -5  12  16       44.42       55.20     25.92 o 
  -4  12  16       67.35       95.88     24.59 o 
  -3  12  16      120.57      134.15     12.14 o 
  -2  12  16       84.63       80.20     10.24 o 
  -1  12  16      114.22       90.33     11.89 o 
   0  12  16        3.67       12.92      7.91 o 
   1  12  16      114.34      112.03     13.80 o 
   2  12  16       97.87      117.26     13.22 o 
   3  12  16      133.94      150.96     14.06 o 
   4  12  16       80.92       86.29     15.02 o 
   5  12  16       39.59       56.87     13.35 o 
   6  12  16       26.80       27.71     11.72 o 
  -4  13  16       31.76       31.33     22.71 o 
  -3  13  16       49.38       27.06     17.31 o 
  -2  13  16       26.14       27.62     10.31 o 
  -1  13  16       18.27       24.62      9.77 o 
   0  13  16       85.74       74.79     11.55 o 
   1  13  16       17.48       31.89      9.84 o 
   2  13  16       34.68       30.70     10.94 o 
   3  13  16       49.50       39.31     11.19 o 
   4  13  16       33.73       48.72     12.08 o 
   1   0  17      458.53      477.18     20.51 o 
   2   0  17      311.92      310.08     16.55 o 
   3   0  17       98.34       91.87     11.54 o 
   4   0  17       41.01       23.18      9.45 o 
   5   0  17     1082.90     1085.50     30.91 o 
   6   0  17       50.98       47.62     12.62 o 
   7   0  17      124.84      132.45     10.15 o 
   8   0  17       16.35        7.96      8.14 o 
   9   0  17      119.77      131.86     12.82 o 
  10   0  17      436.59      409.90     19.05 o 
  11   0  17       65.72       46.30      7.77 o 
  12   0  17       14.12       24.24     11.03 o 
  13   0  17       11.82       26.16     15.92 o 
 -13   1  17       39.88       19.46     14.11 o 
 -12   1  17      215.61      221.36     21.97 o 
 -11   1  17      285.34      265.29     19.37 o 
 -10   1  17      141.86      163.43     25.90 o 
  -9   1  17      294.90      289.98     15.91 o 
  -8   1  17      231.30      239.39     15.66 o 
  -7   1  17       20.69       34.65      8.91 o 
  -6   1  17      225.70      206.76     15.49 o 
  -5   1  17       43.58       37.10     12.37 o 
  -4   1  17     1153.95     1098.43     31.73 o 
  -3   1  17      428.19      434.35     26.63 o 
  -2   1  17      149.17      161.58     15.05 o 
  -1   1  17      595.75      665.64     22.08 o 
   0   1  17        3.42        6.42      8.20 o 
   1   1  17      588.34      612.36     28.09 o 
   2   1  17      176.06      190.20     14.82 o 
   3   1  17      408.38      383.62     20.53 o 
   4   1  17     1227.06     1168.65     42.54 o 
   5   1  17       37.30       34.89     10.50 o 
   6   1  17      240.62      242.90     18.81 o 
   7   1  17       22.96       20.08      7.70 o 
   8   1  17      220.12      235.89     13.88 o 
   9   1  17      312.46      336.86     16.42 o 
  10   1  17      135.54      138.67     12.45 o 
  11   1  17      267.71      274.03     14.02 o 
  12   1  17      218.20      221.14     16.90 o 
  13   1  17       45.72       27.31     29.86 o 
 -12   2  17       11.21       13.26     11.79 o 
 -11   2  17        9.00       28.70     12.12 o 
 -10   2  17      291.77      302.78     18.09 o 
  -9   2  17        3.05        9.23      6.53 o 
  -8   2  17      103.59      109.69     15.19 o 
  -7   2  17      362.67      378.66     23.18 o 
  -6   2  17      394.85      350.24     20.19 o 
  -5   2  17      397.01      399.62     21.51 o 
  -4   2  17      451.53      418.25     21.09 o 
  -3   2  17      654.71      691.25     26.09 o 
  -2   2  17       54.45       49.80     10.68 o 
  -1   2  17      538.77      564.60     23.36 o 
   0   2  17      549.48      557.06     22.60 o 
   1   2  17      499.76      515.02     27.54 o 
   2   2  17       50.38       41.91      9.29 o 
   3   2  17      632.31      649.07     26.40 o 
   4   2  17      431.50      411.47     18.90 o 
   5   2  17      439.93      407.69     21.22 o 
   6   2  17      333.78      302.17     16.25 o 
   7   2  17      336.06      323.47     14.48 o 
   8   2  17       93.86      120.36     12.07 o 
   9   2  17        0.41        5.19      7.80 o 
  10   2  17      275.92      302.42     15.93 o 
  11   2  17        7.59        5.32      8.03 o 
  12   2  17       14.88       12.43      7.24 o 
 -12   3  17       34.60       48.94     18.35 o 
 -11   3  17      157.75      154.81     15.76 o 
 -10   3  17        4.89        0.00      9.19 o 
  -9   3  17      134.90      187.37     33.58 o 
  -8   3  17      274.62      271.44     31.61 o 
  -7   3  17       50.08       48.86      6.34 o 
  -6   3  17      152.82      181.13     15.00 o 
  -5   3  17     1029.08     1037.80     34.98 o 
  -4   3  17       42.41       48.58     14.03 o 
  -3   3  17     1047.97     1029.85     29.87 o 
  -2   3  17     2094.26     1997.19     48.92 o 
  -1   3  17      117.10      108.73     13.37 o 
   0   3  17      569.80      573.13     21.94 o 
   1   3  17      146.81      187.55     15.56 o 
   2   3  17     2020.60     1934.54     51.34 o 
   3   3  17     1068.11     1066.08     33.01 o 
   4   3  17       56.23       63.21     10.72 o 
   5   3  17     1087.01     1053.54     37.31 o 
   6   3  17      173.84      177.99     12.45 o 
   7   3  17       49.57       45.39     11.47 o 
   8   3  17      274.87      290.08     14.88 o 
   9   3  17      149.20      167.55     12.70 o 
  10   3  17        5.13       10.36      6.51 o 
  11   3  17      158.37      146.24     12.99 o 
  12   3  17       35.49       33.62     13.42 o 
 -12   4  17       28.55       24.84     20.59 o 
 -11   4  17       19.68       13.12     15.65 o 
 -10   4  17      148.39      212.58     18.68 o 
  -9   4  17       94.64       98.16     16.88 o 
  -8   4  17      198.01      121.23     45.77 o 
  -7   4  17      265.99      260.80     18.90 o 
  -6   4  17      455.22      471.94     35.74 o 
  -5   4  17      307.42      317.20     18.33 o 
  -4   4  17       20.28       23.35     12.45 o 
  -3   4  17      337.95      312.19     22.68 o 
  -2   4  17     1339.94     1299.98     38.06 o 
  -1   4  17       63.98       78.39     10.78 o 
   0   4  17       40.52       45.26     10.39 o 
   1   4  17       51.88       52.82     11.57 o 
   2   4  17     1272.60     1228.12     36.96 o 
   3   4  17      326.43      309.98     16.38 o 
   4   4  17       17.11       16.35      8.54 o 
   5   4  17      337.93      348.29     21.89 o 
   6   4  17      472.35      460.16     20.99 o 
   7   4  17      277.12      275.07     14.32 o 
   8   4  17      200.21      204.11     10.79 o 
   9   4  17      103.58      118.15     12.35 o 
  10   4  17      136.85      148.47     22.53 o 
  11   4  17       14.99       12.18      9.35 o 
  12   4  17       28.79       34.37     11.37 o 
 -12   5  17       19.56       32.07     18.03 o 
 -11   5  17       24.81       31.96     20.72 o 
 -10   5  17       95.01       66.65     24.42 o 
  -9   5  17       15.72        8.91      8.82 o 
  -8   5  17       44.68       54.70     10.51 o 
  -7   5  17       82.71       66.42     14.09 o 
  -6   5  17       26.90       41.16     12.17 o 
  -5   5  17      375.14      373.77     18.94 o 
  -4   5  17      276.56      257.63     16.09 o 
  -3   5  17      334.76      344.58     17.53 o 
  -2   5  17      201.31      211.83     14.39 o 
  -1   5  17      142.73      143.39     13.89 o 
   0   5  17       17.72       13.84      8.37 o 
   1   5  17      124.64      146.08     15.95 o 
   2   5  17      158.49      160.10     17.48 o 
   3   5  17      328.54      321.22     16.83 o 
   4   5  17      237.22      232.68     19.77 o 
   5   5  17      422.11      397.89     17.84 o 
   6   5  17       24.18       17.63      7.76 o 
   7   5  17       94.36      112.75      9.30 o 
   8   5  17       49.51       44.68      9.97 o 
   9   5  17       15.91       21.78      8.02 o 
  10   5  17       84.47       75.16     12.94 o 
  11   5  17       19.50       17.09     11.06 o 
  12   5  17       18.11       17.22     11.09 o 
 -11   6  17        9.72        0.00     16.26 o 
 -10   6  17       11.15        3.67     17.30 o 
  -9   6  17      159.77      108.54     63.02 o 
  -8   6  17       19.56       22.24     12.20 o 
  -7   6  17      304.24      319.77     25.30 o 
  -6   6  17      197.87      172.85     23.20 o 
  -5   6  17      218.96      183.48     24.03 o 
  -4   6  17      306.69      291.73     11.05 o 
  -3   6  17       98.21      116.96     18.84 o 
  -2   6  17       57.69       53.74     10.09 o 
  -1   6  17      160.26      165.07     13.19 o 
   0   6  17       56.25       63.52     14.92 o 
   1   6  17      162.03      176.22     14.34 o 
   2   6  17       44.20       51.96      9.63 o 
   3   6  17      112.95      128.28     15.49 o 
   4   6  17      329.30      267.90     16.48 o 
   5   6  17      209.55      185.04     11.44 o 
   6   6  17      197.00      188.61     16.89 o 
   7   6  17      348.19      318.19     29.66 o 
   8   6  17       26.43       16.77      6.32 o 
   9   6  17      159.87      165.26     22.93 o 
  10   6  17       14.55       26.03     11.16 o 
  11   6  17        9.13        2.46     12.19 o 
 -11   7  17        5.00        0.00     17.99 o 
 -10   7  17       44.88       43.03     30.48 o 
  -9   7  17       40.52       23.24     18.89 o 
  -8   7  17        6.57       15.92     27.59 o 
  -7   7  17       49.18       47.73      8.74 o 
  -6   7  17       57.44       61.16     12.62 o 
  -5   7  17      127.01      121.12      9.64 o 
  -4   7  17      769.96      739.11     25.40 o 
  -3   7  17      240.18      217.75     14.81 o 
  -2   7  17      434.49      456.55     16.49 o 
  -1   7  17      114.22      105.83     13.66 o 
   0   7  17       79.71       71.48     11.30 o 
   1   7  17      126.93      131.28     11.17 o 
   2   7  17      422.97      443.34     18.53 o 
   3   7  17      256.00      278.09     15.41 o 
   4   7  17      715.94      693.99     21.55 o 
   5   7  17      115.28      118.67     14.14 o 
   6   7  17       70.89       60.44     12.45 o 
   7   7  17       36.66       19.90      6.93 o 
   8   7  17        6.51       10.90      9.65 o 
   9   7  17       35.27       41.38     16.71 o 
  10   7  17       37.75       36.50     13.34 o 
  11   7  17        4.14       24.49     13.13 o 
 -10   8  17       12.85        1.60     18.25 o 
  -9   8  17       76.88       67.54     42.94 o 
  -8   8  17       20.00        3.50     17.61 o 
  -7   8  17      104.64       54.48     41.04 o 
  -6   8  17       38.23       28.21      9.88 o 
  -5   8  17      113.96      121.98      9.69 o 
  -4   8  17      105.97      105.81     10.04 o 
  -3   8  17       13.83       19.32      6.51 o 
  -2   8  17       75.30       80.77     11.15 o 
  -1   8  17      203.96      205.51     14.45 o 
   0   8  17       57.67       73.47     10.25 o 
   1   8  17      182.50      215.06     25.53 o 
   2   8  17       65.32       54.14     10.21 o 
   3   8  17        8.66        7.45      7.38 o 
   4   8  17      100.35       82.77     10.89 o 
   5   8  17      127.64      148.56     19.64 o 
   6   8  17       32.91       38.24     12.30 o 
   7   8  17      129.25      130.55     15.69 o 
   8   8  17       22.44       28.35     14.43 o 
   9   8  17       79.79       63.49     14.44 o 
  10   8  17       11.11       22.32     12.75 o 
  -9   9  17       20.01       23.86     19.39 o 
  -8   9  17       26.54       12.07     19.10 o 
  -7   9  17       12.38        2.75     27.81 o 
  -6   9  17       26.42       18.41     18.93 o 
  -5   9  17       15.16       12.99     12.64 o 
  -4   9  17       39.20       37.42     10.67 o 
  -3   9  17      103.70      113.01      9.36 o 
  -2   9  17      102.25      126.19     10.91 o 
  -1   9  17      170.31      182.53     18.54 o 
   0   9  17      134.81      159.16     21.24 o 
   1   9  17      181.67      195.80     14.73 o 
   2   9  17       88.03       69.93     14.79 o 
   3   9  17      116.27      115.94     14.27 o 
   4   9  17       48.35       62.31     12.57 o 
   5   9  17       10.29       22.74     16.34 o 
   6   9  17       28.94       36.59     11.52 o 
   7   9  17       10.37       10.40      9.45 o 
   8   9  17       21.59       29.22     11.80 o 
   9   9  17       27.32       24.52     12.03 o 
  -8  10  17      164.06       87.36     42.42 o 
  -7  10  17        8.26        0.09     21.60 o 
  -6  10  17       95.18       98.74     23.99 o 
  -5  10  17        3.52       16.28     16.87 o 
  -4  10  17        4.54        7.28     14.24 o 
  -3  10  17      104.92       72.55     10.94 o 
  -2  10  17      135.88       99.38     17.09 o 
  -1  10  17      206.64      216.49     17.27 o 
   0  10  17      372.38      381.32     20.60 o 
   1  10  17      201.31      237.96     20.27 o 
   2  10  17      155.15      149.34     14.59 o 
   3  10  17      104.04      102.22     14.55 o 
   4  10  17        3.59        6.39     11.90 o 
   5  10  17        2.80        0.59     10.14 o 
   6  10  17       83.27       82.27     15.48 o 
   7  10  17        9.03       10.38     11.13 o 
   8  10  17      154.30      173.41     16.97 o 
  -7  11  17        0.77        3.66     25.09 o 
  -6  11  17       14.07        0.12     18.99 o 
  -5  11  17       42.90       88.07     22.76 o 
  -4  11  17        5.11        5.98      9.58 o 
  -3  11  17      217.05      223.67     16.27 o 
  -2  11  17       31.50       39.38      9.78 o 
  -1  11  17      123.67      110.12     14.62 o 
   0  11  17        6.93       19.90     12.31 o 
   1  11  17      135.42      125.33     13.68 o 
   2  11  17       33.97       45.00     11.37 o 
   3  11  17      252.35      263.67     24.01 o 
   4  11  17        4.37        7.29     10.11 o 
   5  11  17       48.62       43.64     14.27 o 
   6  11  17       15.79       24.63     10.09 o 
   7  11  17        0.25       18.72     10.33 o 
  -5  12  17       60.62       52.63     23.74 o 
  -4  12  17       25.84       22.59     20.59 o 
  -3  12  17       24.48       17.46     13.03 o 
  -2  12  17       85.54       96.78      9.09 o 
  -1  12  17       64.18       52.26      9.51 o 
   0  12  17      158.32      187.31     13.85 o 
   1  12  17       71.26       63.34     11.40 o 
   2  12  17       93.48       74.36     11.96 o 
   3  12  17       21.65       23.51     11.40 o 
   4  12  17       24.77       22.72     10.18 o 
   5  12  17       56.25       60.42     13.02 o 
  -2  13  17       45.69       33.50     10.12 o 
  -1  13  17       30.90       28.13      8.16 o 
   0  13  17       18.36       14.91      9.52 o 
   1  13  17       28.26       35.10     10.87 o 
   2  13  17       47.57       43.36     10.71 o 
   0   0  18      739.72      757.89     44.65 o 
   1   0  18       68.85       70.19     11.05 o 
   2   0  18       57.20       44.67     10.68 o 
   3   0  18     1549.98     1541.28     46.13 o 
   4   0  18        3.10        5.96      8.57 o 
   5   0  18      263.33      278.83     18.79 o 
   6   0  18       59.13       54.72     13.85 o 
   7   0  18      316.04      343.61     16.45 o 
   8   0  18       18.19       22.94      7.89 o 
   9   0  18      250.65      237.10     14.22 o 
  10   0  18        2.15       11.82      7.76 o 
  11   0  18      385.36      356.10     23.48 o 
  12   0  18       13.46        9.70     11.27 o 
 -12   1  18       80.86       59.37     14.80 o 
 -11   1  18       24.01       30.62     10.43 o 
 -10   1  18      149.22      138.13     12.70 o 
  -9   1  18      102.79      101.53     12.80 o 
  -8   1  18       19.20       18.06      9.23 o 
  -7   1  18       47.74       45.18      9.50 o 
  -6   1  18      243.55      243.17     16.68 o 
  -5   1  18      188.94      199.12     17.83 o 
  -4   1  18       65.01       78.92     11.66 o 
  -3   1  18       42.67       47.11     10.63 o 
  -2   1  18      927.66      868.19     30.74 o 
  -1   1  18      141.98      143.15     12.08 o 
   0   1  18      436.21      424.25     20.80 o 
   1   1  18      112.51      101.87     11.99 o 
   2   1  18      898.16      860.93     30.14 o 
   3   1  18       43.44       54.11     15.08 o 
   4   1  18       63.99       90.72     13.93 o 
   5   1  18      184.37      178.44     21.66 o 
   6   1  18      232.81      286.67     33.71 o 
   7   1  18       61.89       48.67     10.41 o 
   8   1  18       21.65       12.17      8.18 o 
   9   1  18      107.45      137.28     11.96 o 
  10   1  18      136.36      130.69     10.86 o 
  11   1  18       27.84       17.27      8.87 o 
  12   1  18       80.05       96.13     15.49 o 
 -12   2  18       16.51        8.91     12.78 o 
 -11   2  18       56.14       62.79     13.24 o 
 -10   2  18       56.58       58.84     12.50 o 
  -9   2  18      131.40      121.91     11.39 o 
  -8   2  18       43.88       46.59      9.17 o 
  -7   2  18       34.56       45.43     10.68 o 
  -6   2  18      114.73      139.27     18.91 o 
  -5   2  18      552.43      545.21     26.90 o 
  -4   2  18     1868.35     1808.55     54.84 o 
  -3   2  18      145.51      147.72     15.43 o 
  -2   2  18     1199.56     1201.99     36.84 o 
  -1   2  18       85.19       74.67     11.14 o 
   0   2  18      740.45      752.60     26.58 o 
   1   2  18       84.39       79.99     12.45 o 
   2   2  18     1210.44     1208.58     33.74 o 
   3   2  18      161.52      141.08     16.34 o 
   4   2  18     1930.22     1863.14     47.19 o 
   5   2  18      536.12      549.73     28.06 o 
   6   2  18      128.96      137.36     15.59 o 
   7   2  18       41.38       53.43      8.73 o 
   8   2  18       44.09       57.22      8.94 o 
   9   2  18      151.81      147.07     14.08 o 
  10   2  18       51.58       45.52      9.00 o 
  11   2  18       61.49       67.13     11.29 o 
  12   2  18       15.96       13.10      9.21 o 
 -12   3  18       34.55       31.26     23.24 o 
 -11   3  18        1.77        7.07     11.10 o 
 -10   3  18       11.56        7.09      9.63 o 
  -9   3  18      214.01      237.49     19.69 o 
  -8   3  18        7.82       10.69      6.33 o 
  -7   3  18      365.47      387.97     17.73 o 
  -6   3  18      173.17      176.17     15.89 o 
  -5   3  18      335.63      350.96     30.72 o 
  -4   3  18      218.17      218.59     16.30 o 
  -3   3  18      276.42      284.90     20.42 o 
  -2   3  18      478.29      439.74     19.47 o 
  -1   3  18      189.52      219.87     15.07 o 
   0   3  18       37.49       45.82     10.34 o 
   1   3  18      130.59      128.08     17.91 o 
   2   3  18      440.88      407.67     19.27 o 
   3   3  18      285.33      289.22     21.56 o 
   4   3  18      195.91      225.10     16.42 o 
   5   3  18      315.81      296.18     19.55 o 
   6   3  18      179.96      180.04     18.44 o 
   7   3  18      371.07      372.22     22.41 o 
   8   3  18        9.83       28.91     10.35 o 
   9   3  18      209.04      221.51     17.36 o 
  10   3  18       11.48       16.38      8.25 o 
  11   3  18        1.15        3.72      8.50 o 
  12   3  18       36.32       25.81     13.48 o 
 -11   4  18       12.41       20.28     20.00 o 
 -10   4  18       55.62       51.14     13.20 o 
  -9   4  18       23.31       55.29     24.39 o 
  -8   4  18       42.81       46.18     10.84 o 
  -7   4  18      172.21      164.85     16.73 o 
  -6   4  18       92.31       90.69     13.37 o 
  -5   4  18      150.83      154.75     13.92 o 
  -4   4  18      718.59      743.65     30.90 o 
  -3   4  18      267.74      307.69     17.65 o 
  -2   4  18       76.52       63.47     12.98 o 
  -1   4  18       92.56       98.78     13.62 o 
   0   4  18      269.86      282.76     16.56 o 
   1   4  18       97.17      114.37     12.93 o 
   2   4  18       41.31       31.89     10.68 o 
   3   4  18      260.08      264.48     18.18 o 
   4   4  18      681.73      682.94     25.37 o 
   5   4  18      144.26      144.57     13.80 o 
   6   4  18       89.60       92.16     12.28 o 
   7   4  18      174.52      209.89     13.49 o 
   8   4  18       46.75       42.73      9.63 o 
   9   4  18       19.97       19.39      7.81 o 
  10   4  18       52.65       56.27      9.01 o 
  11   4  18       11.61       13.57      9.85 o 
 -11   5  18       17.70       25.71     26.36 o 
 -10   5  18       23.67       27.22     23.32 o 
  -9   5  18       45.54       60.72     15.34 o 
  -8   5  18      225.25      259.69     20.82 o 
  -7   5  18      300.68      198.00     36.98 o 
  -6   5  18      192.31      188.30     21.97 o 
  -5   5  18      477.20      496.45     25.46 o 
  -4   5  18       48.38       46.20     12.50 o 
  -3   5  18      111.10      157.08     23.90 o 
  -2   5  18      122.30      143.05     20.04 o 
  -1   5  18      196.07      203.39     15.06 o 
   0   5  18        1.57        0.00      8.48 o 
   1   5  18      180.04      189.66     19.64 o 
   2   5  18      119.30      122.83     14.34 o 
   3   5  18      123.84      116.02     13.68 o 
   4   5  18       56.42       53.79     10.48 o 
   5   5  18      486.65      505.04     26.44 o 
   6   5  18      213.11      218.28     15.88 o 
   7   5  18      326.29      320.66     13.16 o 
   8   5  18      232.25      248.93     17.21 o 
   9   5  18       35.78       31.07      9.50 o 
  10   5  18       25.48       38.15     12.01 o 
  11   5  18       14.73       17.61     10.68 o 
 -11   6  18      102.59      126.04     37.69 o 
 -10   6  18       18.58       49.65     43.45 o 
  -9   6  18       52.14       56.81     31.51 o 
  -8   6  18       77.95       61.18     15.29 o 
  -7   6  18        2.41        2.62      8.87 o 
  -6   6  18      287.27      232.25     19.34 o 
  -5   6  18       20.74       21.12      8.06 o 
  -4   6  18      249.20      264.45     10.77 o 
  -3   6  18      367.55      377.49     20.82 o 
  -2   6  18      334.61      351.16     20.27 o 
  -1   6  18       52.09       63.06     12.13 o 
   0   6  18       75.69       86.80     12.43 o 
   1   6  18       53.91       66.70     11.38 o 
   2   6  18      312.34      291.14     23.27 o 
   3   6  18      333.80      349.33     22.84 o 
   4   6  18      241.16      231.25     18.91 o 
   5   6  18       34.19       39.67      7.90 o 
   6   6  18      291.37      246.87     32.88 o 
   7   6  18        0.97        4.92      6.02 o 
   8   6  18       72.30       57.18     12.52 o 
   9   6  18       52.45       57.50     12.50 o 
  10   6  18       14.94       32.46     12.13 o 
  11   6  18       97.63       88.55     39.75 o 
 -10   7  18       44.51       22.99     22.32 o 
  -9   7  18       23.92       21.87     19.48 o 
  -8   7  18      292.61      268.66    135.30 o 
  -7   7  18        6.22        0.68      8.82 o 
  -6   7  18      166.80      191.79     43.48 o 
  -5   7  18      135.02      138.41     10.92 o 
  -4   7  18       35.49       31.88      6.65 o 
  -3   7  18       84.96       90.28     10.33 o 
  -2   7  18      181.12      191.97     18.86 o 
  -1   7  18       17.75        7.77      9.03 o 
   0   7  18      654.92      702.45     25.01 o 
   1   7  18       19.83       25.88      8.44 o 
   2   7  18      172.52      175.79     13.01 o 
   3   7  18       97.21      128.26     10.72 o 
   4   7  18       35.61       35.41     10.57 o 
   5   7  18      144.11      152.56     15.48 o 
   6   7  18      192.29      197.78     14.87 o 
   7   7  18        6.39       14.82      6.32 o 
   8   7  18      294.14      287.44     30.38 o 
   9   7  18       26.32       32.55     13.70 o 
  10   7  18       39.17       24.34     12.81 o 
  -9   8  18        0.37       10.07     18.61 o 
  -8   8  18       23.84        9.40     24.11 o 
  -7   8  18       70.37       37.74     21.98 o 
  -6   8  18       31.34       10.45      9.78 o 
  -5   8  18       33.24       18.34     10.58 o 
  -4   8  18       40.21       39.52      7.14 o 
  -3   8  18      494.47      492.35     19.08 o 
  -2   8  18      193.73      201.20     12.78 o 
  -1   8  18      199.06      231.88     29.54 o 
   0   8  18        0.65        5.00      7.89 o 
   1   8  18      189.42      224.86     15.45 o 
   2   8  18      184.60      213.24     16.77 o 
   3   8  18      451.88      484.46     19.26 o 
   4   8  18       41.21       47.08      9.98 o 
   5   8  18       24.24       23.10      7.73 o 
   6   8  18       31.76       19.23      6.97 o 
   7   8  18       66.33       66.21     15.22 o 
   8   8  18       21.80       24.51     14.83 o 
   9   8  18        1.42        7.64     10.85 o 
  -8   9  18       85.14       54.89     35.63 o 
  -7   9  18       43.06       14.15     24.49 o 
  -6   9  18        4.79        3.51     16.65 o 
  -5   9  18       21.91       12.72      9.63 o 
  -4   9  18       74.20       56.83      7.33 o 
  -3   9  18       20.73       33.44     10.91 o 
  -2   9  18      139.14      135.54     13.03 o 
  -1   9  18      134.11      149.36     14.31 o 
   0   9  18      184.94      179.84     16.82 o 
   1   9  18      138.42      129.08     16.56 o 
   2   9  18      139.91      142.30     18.16 o 
   3   9  18       19.17       32.84     10.22 o 
   4   9  18       75.63       67.56     11.78 o 
   5   9  18       17.17        6.34     10.74 o 
   6   9  18        2.09        5.31     10.95 o 
   7   9  18       28.11       23.60     12.59 o 
   8   9  18       87.60       75.53     14.10 o 
  -7  10  18       23.90       17.94     26.80 o 
  -6  10  18       12.63        7.05     18.80 o 
  -5  10  18       18.97       36.98     23.87 o 
  -4  10  18       63.94       59.04     14.58 o 
  -3  10  18       22.86       23.09      7.74 o 
  -2  10  18      133.29      143.59     19.50 o 
  -1  10  18        9.66       12.10     10.33 o 
   0  10  18        0.01        4.27      8.62 o 
   1  10  18       11.43       25.16     11.76 o 
   2  10  18      142.14      120.00     15.70 o 
   3  10  18       22.09        5.34     11.70 o 
   4  10  18       82.68       92.51     13.90 o 
   5  10  18       22.83       25.60     11.97 o 
   6  10  18       16.70       10.46     13.01 o 
   7  10  18       26.25       24.96     12.84 o 
  -6  11  18       11.01       41.53     31.30 o 
  -5  11  18       19.38        0.93     23.60 o 
  -4  11  18       42.38       13.76     21.17 o 
  -3  11  18       15.33        9.04     12.47 o 
  -2  11  18       21.07       17.51     10.19 o 
  -1  11  18      420.47      406.60     20.45 o 
   0  11  18        3.86        5.80      8.68 o 
   1  11  18      418.69      437.03     27.41 o 
   2  11  18       18.56       13.71     12.03 o 
   3  11  18       15.81       21.50     10.38 o 
   4  11  18       37.39       30.96     12.34 o 
   5  11  18       16.40       23.27     12.18 o 
   6  11  18       12.06       23.73     11.61 o 
  -4  12  18       72.43       62.19     36.86 o 
  -3  12  18       80.46      115.57     26.77 o 
  -2  12  18       35.13       36.16     12.49 o 
  -1  12  18       28.23       32.36      8.30 o 
   0  12  18        0.96       17.33      9.65 o 
   1  12  18       28.25       40.81      9.89 o 
   2  12  18       37.83       31.60     12.51 o 
   3  12  18       83.05       79.07     13.01 o 
   4  12  18       67.28       43.94     17.72 o 
   1   0  19      506.32      493.85     20.55 o 
   2   0  19       24.62       16.01     10.51 o 
   3   0  19      174.51      236.95     17.54 o 
   4   0  19      105.63       87.48     14.24 o 
   5   0  19       64.94       76.63     12.95 o 
   6   0  19        8.10        6.88     10.64 o 
   7   0  19       17.04       30.91      9.57 o 
   8   0  19       61.66       65.26      9.71 o 
   9   0  19       27.33       30.70     11.21 o 
  10   0  19        0.91        3.55      8.38 o 
  11   0  19      133.38      169.01     22.93 o 
 -11   1  19        6.79       30.15     12.20 o 
 -10   1  19       52.08       81.11     17.36 o 
  -9   1  19       16.24       18.00      6.70 o 
  -8   1  19      203.59      218.43     12.73 o 
  -7   1  19       16.35        9.79      6.62 o 
  -6   1  19       84.14       89.12     13.10 o 
  -5   1  19      200.46      198.73     19.10 o 
  -4   1  19      564.27      550.34     29.61 o 
  -3   1  19      365.31      341.96     21.89 o 
  -2   1  19      101.68      105.81     14.61 o 
  -1   1  19       84.17       88.64     13.37 o 
   0   1  19        3.41       17.80     10.16 o 
   1   1  19       84.41       79.04     13.33 o 
   2   1  19      116.16      123.67     14.33 o 
   3   1  19      345.74      347.42     21.43 o 
   4   1  19      595.04      653.29     29.44 o 
   5   1  19      228.22      246.89     17.96 o 
   6   1  19      100.24       95.16     18.48 o 
   7   1  19       14.60        5.67      9.42 o 
   8   1  19      209.05      243.31     14.46 o 
   9   1  19       12.58       15.80     11.12 o 
  10   1  19       57.00       69.79     10.65 o 
  11   1  19        4.91       16.71     11.42 o 
 -11   2  19       24.30       21.86     11.91 o 
 -10   2  19       37.59       32.03     13.74 o 
  -9   2  19       21.10       36.78     12.16 o 
  -8   2  19       45.02       39.96      9.78 o 
  -7   2  19      337.51      344.47     19.64 o 
  -6   2  19      129.63      146.79     21.30 o 
  -5   2  19      335.10      314.82     21.03 o 
  -4   2  19      132.57      143.22     15.19 o 
  -3   2  19      717.98      728.93     29.40 o 
  -2   2  19        0.14        1.97     10.08 o 
  -1   2  19      949.69      872.20     33.24 o 
   0   2  19      221.34      214.75     15.74 o 
   1   2  19      992.22      869.67     32.56 o 
   2   2  19        3.87       15.63      9.76 o 
   3   2  19      714.51      693.68     26.51 o 
   4   2  19      124.58      103.30     13.70 o 
   5   2  19      302.99      320.30     18.12 o 
   6   2  19      163.29      145.96     29.25 o 
   7   2  19      306.72      321.78     17.15 o 
   8   2  19       48.20       51.69      9.03 o 
   9   2  19       25.69       22.82     11.90 o 
  10   2  19       31.48       26.73      8.57 o 
  11   2  19       26.95       22.99      8.61 o 
 -11   3  19       91.96       77.61     14.80 o 
 -10   3  19       24.90       29.28     17.30 o 
  -9   3  19       52.59       57.71     13.45 o 
  -8   3  19       57.99       49.54      7.32 o 
  -7   3  19       15.20       11.11      7.89 o 
  -6   3  19       99.03       89.10     16.32 o 
  -5   3  19      567.19      563.13     25.70 o 
  -4   3  19      138.19      118.32     15.21 o 
  -3   3  19      766.20      729.47     31.65 o 
  -2   3  19      406.75      339.28     21.30 o 
  -1   3  19      184.99      185.20     31.73 o 
   0   3  19      101.61      103.64     14.36 o 
   1   3  19      206.83      200.24     15.01 o 
   2   3  19      411.37      398.63     19.55 o 
   3   3  19      702.34      683.10     27.30 o 
   4   3  19      121.60      107.51     15.64 o 
   5   3  19      502.79      479.09     22.19 o 
   6   3  19       96.30      130.21     19.62 o 
   7   3  19       11.37       20.15      8.40 o 
   8   3  19       60.85       52.03      9.41 o 
   9   3  19       57.66       70.37     10.89 o 
  10   3  19       24.91       37.29     12.64 o 
  11   3  19       83.99      123.59     17.69 o 
 -11   4  19       50.28       38.57     20.98 o 
 -10   4  19       31.46       12.35     10.24 o 
  -9   4  19       50.12       40.47     12.37 o 
  -8   4  19      210.39      213.22     20.06 o 
  -7   4  19        2.54       14.96      6.49 o 
  -6   4  19      388.69      433.92     21.58 o 
  -5   4  19      108.81      109.10     14.36 o 
  -4   4  19       27.58       32.01     10.29 o 
  -3   4  19       40.49       37.55     11.00 o 
  -2   4  19      212.25      219.18     16.55 o 
  -1   4  19       57.06       56.41     11.71 o 
   0   4  19       27.53       25.56      9.86 o 
   1   4  19       50.02       50.27     10.66 o 
   2   4  19      221.81      198.89     20.94 o 
   3   4  19       39.08       38.89     10.51 o 
   4   4  19       22.85       18.69     12.75 o 
   5   4  19      108.44      109.78     12.55 o 
   6   4  19      387.97      389.62     22.45 o 
   7   4  19        2.02        0.18      9.31 o 
   8   4  19      214.57      228.36     14.86 o 
   9   4  19       51.21       61.78      9.97 o 
  10   4  19       32.89       26.96     14.38 o 
  11   4  19       48.78       51.88     12.38 o 
 -10   5  19      151.19      265.47     61.47 o 
  -9   5  19        6.92        4.16     12.90 o 
  -8   5  19        5.04       18.74     12.48 o 
  -7   5  19       11.22       17.78      9.74 o 
  -6   5  19       42.89       53.37     14.93 o 
  -5   5  19      518.22      481.74     25.32 o 
  -4   5  19       97.04       90.70     17.86 o 
  -3   5  19      758.49      733.51     35.85 o 
  -2   5  19      382.46      421.43     23.83 o 
  -1   5  19      123.58      129.39     15.54 o 
   0   5  19      122.07      101.29     14.36 o 
   1   5  19      116.43      111.72     13.64 o 
   2   5  19      386.41      412.39     23.14 o 
   3   5  19      767.31      770.17     29.61 o 
   4   5  19       94.61      102.03     13.50 o 
   5   5  19      522.86      504.94     21.99 o 
   6   5  19       35.21       33.01     10.28 o 
   7   5  19       11.36       10.49      8.44 o 
   8   5  19        5.17        5.33      8.50 o 
   9   5  19        9.48       24.75     12.01 o 
  10   5  19      149.34      166.65     19.08 o 
 -10   6  19       33.78       18.19     24.61 o 
  -9   6  19      171.71      123.43     70.53 o 
  -8   6  19       34.76       25.59     10.48 o 
  -7   6  19       70.59       66.28     12.93 o 
  -6   6  19      286.62      287.69     22.24 o 
  -5   6  19       13.43       19.29      7.74 o 
  -4   6  19       17.94       27.00      7.33 o 
  -3   6  19       51.82       47.75     13.78 o 
  -2   6  19        0.50       22.24      9.77 o 
  -1   6  19      532.45      539.24     23.35 o 
   0   6  19        0.45        3.51      7.90 o 
   1   6  19      527.65      536.22     23.13 o 
   2   6  19        2.23        5.09     10.02 o 
   3   6  19       53.80       52.82     13.35 o 
   4   6  19       20.16       26.58      9.41 o 
   5   6  19       21.69       22.99      8.22 o 
   6   6  19      304.68      283.08     15.62 o 
   7   6  19       71.80       66.45      9.13 o 
   8   6  19       38.52       37.89     11.77 o 
   9   6  19      169.12      185.32     18.09 o 
  10   6  19       28.82       22.72     13.23 o 
  -9   7  19       93.96       80.93     38.51 o 
  -8   7  19        0.03       10.03     20.54 o 
  -7   7  19        1.75        3.62      8.76 o 
  -6   7  19      205.75      224.92     30.05 o 
  -5   7  19      122.09      131.25     15.78 o 
  -4   7  19      290.00      294.14     31.48 o 
  -3   7  19      145.56      127.10     11.73 o 
  -2   7  19      479.22      503.09     22.50 o 
  -1   7  19       15.23       21.26      8.41 o 
   0   7  19       87.39      114.17     12.60 o 
   1   7  19       15.55       10.29      8.40 o 
   2   7  19      455.61      462.64     19.57 o 
   3   7  19      139.51      137.45     13.66 o 
   4   7  19      323.86      324.61     17.46 o 
   5   7  19      114.30      130.69     15.80 o 
   6   7  19      200.71      186.04     14.92 o 
   7   7  19        2.03        7.96      9.29 o 
   8   7  19        0.26        0.82     10.02 o 
   9   7  19       93.20       98.28     16.17 o 
  -8   8  19      101.59       82.79     38.30 o 
  -7   8  19       59.66       20.59     30.69 o 
  -6   8  19        8.33       13.20      9.91 o 
  -5   8  19       23.08       28.00     12.00 o 
  -4   8  19       27.05       31.99     11.09 o 
  -3   8  19       28.39       30.26     10.12 o 
  -2   8  19      135.30      109.97     11.99 o 
  -1   8  19      333.07      350.32     18.64 o 
   0   8  19      573.42      554.45     23.89 o 
   1   8  19      325.19      387.24     18.82 o 
   2   8  19      136.81      151.11     12.20 o 
   3   8  19       32.49       32.81      9.50 o 
   4   8  19       27.52       29.95      8.17 o 
   5   8  19       23.89       23.80      7.64 o 
   6   8  19        9.79        6.55     12.06 o 
   7   8  19       53.35       71.41     14.34 o 
   8   8  19       95.05       81.06     15.85 o 
  -7   9  19       60.88       37.58     29.03 o 
  -6   9  19       27.89       26.78     19.73 o 
  -5   9  19       19.42       26.83     14.43 o 
  -4   9  19        1.25        1.55     14.49 o 
  -3   9  19       76.90       61.04     11.86 o 
  -2   9  19       16.65       15.83     11.26 o 
  -1   9  19       68.02       49.40     11.89 o 
   0   9  19      195.39      224.74     18.21 o 
   1   9  19       63.48       58.16     14.01 o 
   2   9  19       21.59       38.71     11.61 o 
   3   9  19       83.42       85.77     13.23 o 
   4   9  19        4.26        8.19      8.70 o 
   5   9  19       11.26        4.23     10.58 o 
   6   9  19       35.13       17.79     10.87 o 
   7   9  19       57.58       47.42     16.14 o 
  -6  10  19        7.71       29.15     23.92 o 
  -5  10  19       16.36       31.54     31.10 o 
  -4  10  19       15.87       16.43     10.94 o 
  -3  10  19       37.33       32.44      8.01 o 
  -2  10  19       58.12       51.06     10.82 o 
  -1  10  19      219.44      222.46     24.31 o 
   0  10  19      490.49      529.93     24.92 o 
   1  10  19      214.44      244.93     31.29 o 
   2  10  19       54.35       53.28     13.52 o 
   3  10  19       36.79       34.69     12.66 o 
   4  10  19       15.44       10.69     10.77 o 
   5  10  19       15.50       15.72     10.96 o 
   6  10  19        7.61       12.52     13.53 o 
  -4  11  19       10.09        4.67     18.03 o 
  -3  11  19       42.58       39.26     15.28 o 
  -2  11  19       35.01       12.80     12.88 o 
  -1  11  19       65.34       61.15     18.21 o 
   0  11  19        0.90       11.49     10.57 o 
   1  11  19       65.55       76.18     12.48 o 
   2  11  19       35.31       36.15     12.82 o 
   3  11  19       36.68       26.92     11.59 o 
   4  11  19       11.96        3.62     11.36 o 
  -1  12  19       34.81       15.19      9.58 o 
   0  12  19       92.86      105.27     12.84 o 
   1  12  19       33.96       58.61     12.59 o 
   0   0  20      410.98      394.50     34.11 o 
   1   0  20       36.20       35.35     11.88 o 
   2   0  20      181.58      174.40     15.62 o 
   3   0  20      366.40      355.89     19.42 o 
   4   0  20      197.44      232.14     17.48 o 
   5   0  20      500.37      476.02     30.77 o 
   6   0  20        2.38       11.41     10.90 o 
   7   0  20       17.21       22.68      8.88 o 
   8   0  20       61.49       75.16      9.88 o 
   9   0  20        1.94       14.46      9.54 o 
  10   0  20        2.46       14.17     10.73 o 
  11   0  20       92.23       78.03     16.97 o 
 -11   1  20        3.54        6.59     11.35 o 
 -10   1  20       65.24       42.86     13.36 o 
  -9   1  20       33.43       35.09      7.52 o 
  -8   1  20       53.40       56.22      9.97 o 
  -7   1  20      190.08      195.44     12.86 o 
  -6   1  20      542.91      569.94     25.61 o 
  -5   1  20      227.44      261.51     26.78 o 
  -4   1  20      103.49      105.42     15.45 o 
  -3   1  20       11.63       16.36     12.91 o 
  -2   1  20      465.66      489.36     29.44 o 
  -1   1  20       16.43       27.91     12.82 o 
   0   1  20      546.72      561.38     23.99 o 
   1   1  20       10.33       21.99     10.65 o 
   2   1  20      494.66      508.49     25.86 o 
   3   1  20       17.29       10.60     10.23 o 
   4   1  20      108.53       95.53     19.94 o 
   5   1  20      253.17      264.13     20.32 o 
   6   1  20      589.28      574.79     25.62 o 
   7   1  20      210.27      209.69     18.44 o 
   8   1  20       77.95       84.08     10.09 o 
   9   1  20       27.54       28.13      9.30 o 
  10   1  20       74.77       76.14     10.50 o 
  11   1  20        2.53        9.01     13.18 o 
 -11   2  20       92.18       73.82     20.30 o 
 -10   2  20        8.45       23.91     12.12 o 
  -9   2  20       55.49       50.56     14.99 o 
  -8   2  20       11.89       10.62      7.43 o 
  -7   2  20      245.88      242.49     13.77 o 
  -6   2  20      246.31      230.63     19.97 o 
  -5   2  20      166.43      181.34     16.45 o 
  -4   2  20      348.70      383.94     22.20 o 
  -3   2  20       61.60       80.07     12.19 o 
  -2   2  20      335.78      379.47     24.00 o 
  -1   2  20      104.74       96.67     13.17 o 
   0   2  20       91.07       90.94     18.94 o 
   1   2  20      116.30       99.21     14.06 o 
   2   2  20      324.37      328.10     22.15 o 
   3   2  20       38.77       25.75     13.95 o 
   4   2  20      368.20      365.62     23.39 o 
   5   2  20      142.67      174.14     16.52 o 
   6   2  20      258.69      221.20     23.63 o 
   7   2  20      231.28      225.06     16.18 o 
   8   2  20        9.74        6.40      7.45 o 
   9   2  20       48.55       52.46     11.30 o 
  10   2  20        8.04       17.02     10.75 o 
  11   2  20       91.98       72.55     21.34 o 
 -10   3  20       18.29        9.96     15.66 o 
  -9   3  20       49.50       45.04     12.99 o 
  -8   3  20        8.94       21.97     13.51 o 
  -7   3  20      179.22      178.30     10.75 o 
  -6   3  20      113.41      125.97     20.09 o 
  -5   3  20      119.99      105.91     14.45 o 
  -4   3  20      197.81      230.41     20.05 o 
  -3   3  20      142.47      171.79     17.56 o 
  -2   3  20      264.73      305.81     23.10 o 
  -1   3  20      648.34      667.16     28.86 o 
   0   3  20        3.48        8.21      9.94 o 
   1   3  20      622.20      607.41     27.22 o 
   2   3  20      271.80      274.99     23.03 o 
   3   3  20      148.59      153.38     15.20 o 
   4   3  20      205.94      233.87     28.56 o 
   5   3  20      102.20       91.00     13.40 o 
   6   3  20      109.95      111.55     11.57 o 
   7   3  20      174.34      168.49     15.67 o 
   8   3  20        8.49       15.05      8.37 o 
   9   3  20       55.60       48.37      9.84 o 
  10   3  20       20.78       15.37      9.99 o 
 -10   4  20       33.39       40.22     24.16 o 
  -9   4  20       43.92       60.61     14.58 o 
  -8   4  20        4.80        7.45     12.75 o 
  -7   4  20       96.16       99.94     14.33 o 
  -6   4  20      139.97      133.04     16.67 o 
  -5   4  20       39.39       47.46     14.96 o 
  -4   4  20      674.14      696.32     28.73 o 
  -3   4  20       99.38      106.41     13.38 o 
  -2   4  20      270.69      266.91     18.13 o 
  -1   4  20       71.54       72.43     13.51 o 
   0   4  20        6.97        5.44      9.65 o 
   1   4  20       78.76       63.19     12.72 o 
   2   4  20      235.45      265.38     22.03 o 
   3   4  20       88.64       78.42     13.89 o 
   4   4  20      654.00      655.10     27.19 o 
   5   4  20       45.85       38.06     11.79 o 
   6   4  20      137.15      144.54     13.46 o 
   7   4  20       87.19      105.30     14.56 o 
   8   4  20        3.61        7.00      9.14 o 
   9   4  20       46.00       50.41     13.25 o 
  10   4  20       26.22       23.88     17.68 o 
 -10   5  20       12.72        6.00     17.40 o 
  -9   5  20        5.04        3.05     16.66 o 
  -8   5  20      120.65       76.74     33.70 o 
  -7   5  20      109.48      140.18     16.35 o 
  -6   5  20      103.40       83.35     15.95 o 
  -5   5  20      231.96      290.50     29.20 o 
  -4   5  20      230.91      241.52     17.48 o 
  -3   5  20       22.51       46.37     15.32 o 
  -2   5  20       45.10       37.10     11.89 o 
  -1   5  20        2.21       13.85     10.25 o 
   0   5  20      804.30      804.71     30.01 o 
   1   5  20        9.62        8.12     10.09 o 
   2   5  20       38.05       38.85     14.19 o 
   3   5  20       25.53       34.64     11.09 o 
   4   5  20      230.71      192.46     18.95 o 
   5   5  20      239.11      269.11     18.02 o 
   6   5  20       84.90       74.41     14.02 o 
   7   5  20      118.79      113.72     13.52 o 
   8   5  20      111.42       99.34     14.05 o 
   9   5  20        5.43       17.50     11.08 o 
  10   5  20       15.91       12.34     12.67 o 
  -9   6  20       86.38       56.15     24.75 o 
  -8   6  20       20.33        8.49     14.20 o 
  -7   6  20       81.02       88.33     15.26 o 
  -6   6  20       56.10       54.46     22.40 o 
  -5   6  20      102.42       87.73      8.31 o 
  -4   6  20      405.34      476.92     28.59 o 
  -3   6  20      182.05      216.03     17.25 o 
  -2   6  20       43.86       58.37     12.89 o 
  -1   6  20       71.96       66.81     14.11 o 
   0   6  20        2.14        9.43     10.98 o 
   1   6  20       78.80       73.05     12.41 o 
   2   6  20       53.26       44.52     13.80 o 
   3   6  20      214.06      216.35     24.64 o 
   4   6  20      422.51      424.22     36.18 o 
   5   6  20      116.95      125.91     11.47 o 
   6   6  20       54.74       55.51     10.23 o 
   7   6  20       75.68       68.27     10.52 o 
   8   6  20       22.76       15.95     10.50 o 
   9   6  20       87.95       89.25     15.33 o 
  -8   7  20       87.03       72.32     32.33 o 
  -7   7  20        1.20        9.01     10.51 o 
  -6   7  20       30.91       33.13     13.05 o 
  -5   7  20      123.53      109.15     21.18 o 
  -4   7  20        5.13        3.23      7.48 o 
  -3   7  20       40.09       29.69      8.27 o 
  -2   7  20      162.26      182.92     14.88 o 
  -1   7  20       95.97      101.74     13.58 o 
   0   7  20      381.47      422.71     18.75 o 
   1   7  20       90.13      114.47     12.94 o 
   2   7  20      185.06      182.75     15.27 o 
   3   7  20       41.23       56.22     11.23 o 
   4   7  20        6.54       13.06      8.57 o 
   5   7  20      116.55      124.33     16.28 o 
   6   7  20       40.04       18.73     11.05 o 
   7   7  20        0.91       11.50     10.80 o 
   8   7  20       88.79       68.98     14.19 o 
  -8   8  20       23.65        4.94     27.18 o 
  -7   8  20       11.99       12.54     19.91 o 
  -6   8  20       20.65       18.32     11.66 o 
  -5   8  20      108.19       89.42     25.28 o 
  -4   8  20        3.46        3.65      7.97 o 
  -3   8  20      154.11      172.75     16.10 o 
  -2   8  20       68.66       76.32     11.53 o 
  -1   8  20       33.87       19.71     12.46 o 
   0   8  20      335.75      342.14     17.06 o 
   1   8  20       36.81       33.54     10.17 o 
   2   8  20       70.58       47.61     11.37 o 
   3   8  20      171.64      174.27     14.26 o 
   4   8  20        5.15       10.37      7.89 o 
   5   8  20       89.67       87.71     10.31 o 
   6   8  20       17.05       27.63     13.62 o 
   7   8  20       10.63       18.19     13.65 o 
  -6   9  20       46.22       26.82     23.16 o 
  -5   9  20        0.02       13.86     16.64 o 
  -4   9  20       10.51       18.43     12.70 o 
  -3   9  20        8.45       18.03      8.13 o 
  -2   9  20      155.15      201.46     18.21 o 
  -1   9  20      143.11      137.23     15.87 o 
   0   9  20      344.93      349.97     27.54 o 
   1   9  20      165.46      158.96     24.73 o 
   2   9  20      152.72      175.81     18.84 o 
   3   9  20        6.88       15.50     10.05 o 
   4   9  20        9.91       30.88     12.63 o 
   5   9  20        0.31       12.00     10.72 o 
   6   9  20       40.25       41.99     12.67 o 
  -5  10  20       23.30       23.54     21.61 o 
  -4  10  20       30.04       20.61     16.30 o 
  -3  10  20        2.35        9.76     11.80 o 
  -2  10  20      118.46       80.65     12.25 o 
  -1  10  20       28.60       31.06     10.85 o 
   0  10  20        3.29        0.37      9.81 o 
   1  10  20       31.80       49.69     20.88 o 
   2  10  20      135.29      122.32     14.10 o 
   3  10  20        3.00       14.36     13.60 o 
   4  10  20       24.64       19.71     11.25 o 
   5  10  20       24.58       19.48     11.82 o 
  -2  11  20        4.03       12.81     14.02 o 
  -1  11  20      131.54      136.66     17.75 o 
   0  11  20        3.69        4.18      9.41 o 
   1  11  20      137.91      161.53     19.85 o 
   2  11  20        5.24       15.68     10.54 o 
   1   0  21      219.78      204.13     20.22 o 
   2   0  21       77.06       54.41     13.49 o 
   3   0  21      431.06      408.22     25.30 o 
   4   0  21       12.90        7.09     11.72 o 
   5   0  21      676.58      703.92     34.48 o 
   6   0  21       15.92       10.92     11.54 o 
   7   0  21      577.92      514.35     21.67 o 
   8   0  21        0.69        9.05      7.19 o 
   9   0  21      138.25      107.25     15.47 o 
  10   0  21       62.49       64.12     16.71 o 
 -10   1  21       24.94       39.33     16.48 o 
  -9   1  21       52.35       55.91     13.64 o 
  -8   1  21       58.15       59.92      9.37 o 
  -7   1  21       54.21       63.10      9.28 o 
  -6   1  21        4.18        5.49     10.41 o 
  -5   1  21      284.96      274.40     23.75 o 
  -4   1  21      690.93      743.66     37.50 o 
  -3   1  21      261.38      292.75     30.97 o 
  -2   1  21        8.60       13.08     10.41 o 
  -1   1  21      465.59      449.34     23.25 o 
   0   1  21      246.24      246.12     19.47 o 
   1   1  21      447.65      462.97     24.95 o 
   2   1  21       18.50       22.83     11.26 o 
   3   1  21      262.22      281.47     23.69 o 
   4   1  21      710.11      740.29     31.20 o 
   5   1  21      268.95      214.18     31.95 o 
   6   1  21        2.12        4.25      9.16 o 
   7   1  21       41.78       29.01     11.25 o 
   8   1  21       64.73       61.44     11.42 o 
   9   1  21       44.28       40.02     10.30 o 
  10   1  21       27.08       28.21     10.84 o 
 -10   2  21       28.74       14.46     12.21 o 
  -9   2  21        7.45       20.75     11.79 o 
  -8   2  21       85.32       67.24     10.64 o 
  -7   2  21        5.68        3.76      7.73 o 
  -6   2  21      294.75      293.82     21.07 o 
  -5   2  21       35.85       34.29     12.00 o 
  -4   2  21      150.40      178.58     16.65 o 
  -3   2  21      444.33      483.59     24.49 o 
  -2   2  21      163.90      163.29     18.21 o 
  -1   2  21      356.27      334.96     27.38 o 
   0   2  21       15.74       14.15     10.26 o 
   1   2  21      348.71      342.40     20.87 o 
   2   2  21      176.95      203.83     17.95 o 
   3   2  21      468.86      488.02     34.20 o 
   4   2  21      153.79      147.95     16.02 o 
   5   2  21       23.48       23.01     13.34 o 
   6   2  21      305.36      312.25     22.88 o 
   7   2  21       12.68       18.47      9.27 o 
   8   2  21       97.13       82.96     13.63 o 
   9   2  21       12.04       12.98      9.59 o 
  10   2  21       32.35       36.76     11.38 o 
 -10   3  21        5.12        4.50     11.08 o 
  -9   3  21       24.04       18.97     12.85 o 
  -8   3  21       32.36       46.26     15.75 o 
  -7   3  21        1.84        4.78      5.93 o 
  -6   3  21       83.08       78.58     16.68 o 
  -5   3  21      171.75      239.94     32.52 o 
  -4   3  21       77.99       98.42     21.34 o 
  -3   3  21      251.01      286.71     19.14 o 
  -2   3  21       25.91       30.78     12.57 o 
  -1   3  21        0.94        6.81      9.16 o 
   0   3  21       67.95       56.92     15.78 o 
   1   3  21        2.05       13.23     10.37 o 
   2   3  21       20.50       24.72     14.23 o 
   3   3  21      211.58      223.65     18.55 o 
   4   3  21       71.41       83.66     14.23 o 
   5   3  21      137.24      157.18     24.68 o 
   6   3  21       69.89       69.59     10.82 o 
   7   3  21        3.24        8.06      7.43 o 
   8   3  21       28.35       32.20     11.64 o 
   9   3  21       23.45       28.51     11.14 o 
  10   3  21        6.88       14.01     15.03 o 
  -9   4  21        8.97        3.49     12.25 o 
  -8   4  21       60.92       65.77     16.35 o 
  -7   4  21       72.37       65.47     14.77 o 
  -6   4  21      254.56      275.38     20.58 o 
  -5   4  21      180.82      188.91     20.41 o 
  -4   4  21       91.19       91.66     17.11 o 
  -3   4  21       26.89       31.38     13.47 o 
  -2   4  21      130.23      174.08     25.46 o 
  -1   4  21      347.22      376.14     25.56 o 
   0   4  21      437.58      440.73     22.92 o 
   1   4  21      329.62      348.37     21.36 o 
   2   4  21      112.45       90.58     20.82 o 
   3   4  21       34.68       24.76     12.42 o 
   4   4  21       88.14       98.77     15.21 o 
   5   4  21      176.87      202.02     34.42 o 
   6   4  21      276.67      298.49     23.36 o 
   7   4  21       71.33       67.60     11.19 o 
   8   4  21       74.90       66.06     10.80 o 
   9   4  21        8.27        5.05      8.36 o 
  -9   5  21        2.55       10.68     18.19 o 
  -8   5  21       45.80       49.51     22.70 o 
  -7   5  21       58.06       49.78     13.59 o 
  -6   5  21      128.28      130.75     19.65 o 
  -5   5  21      204.93      223.87     20.06 o 
  -4   5  21        5.32        5.17      9.83 o 
  -3   5  21      133.65      144.54     17.18 o 
  -2   5  21      142.06      125.97     15.65 o 
  -1   5  21       38.61       55.84     12.58 o 
   0   5  21        1.70        4.29      9.36 o 
   1   5  21       43.90       32.02     14.57 o 
   2   5  21      155.69      149.11     20.64 o 
   3   5  21      132.23      117.58     16.02 o 
   4   5  21        5.72        9.70      9.81 o 
   5   5  21      219.12      188.20     28.30 o 
   6   5  21      127.50       98.02     18.53 o 
   7   5  21       62.23       73.96     13.95 o 
   8   5  21       47.64       58.13     12.66 o 
   9   5  21        2.15       10.69     11.98 o 
  -8   6  21       16.68       16.72     20.08 o 
  -7   6  21      107.96      103.51     19.67 o 
  -6   6  21       79.22       50.04     15.90 o 
  -5   6  21       44.83       36.00      7.28 o 
  -4   6  21       17.21        9.21     10.94 o 
  -3   6  21      107.59       94.14     18.08 o 
  -2   6  21        7.18       18.13     12.26 o 
  -1   6  21      193.63      258.70     24.72 o 
   0   6  21       65.24       67.38     13.98 o 
   1   6  21      204.41      223.34     21.62 o 
   2   6  21       11.23       19.04     11.30 o 
   3   6  21      125.32      180.36     38.12 o 
   4   6  21       13.21       10.13     10.92 o 
   5   6  21       33.96       34.35      9.72 o 
   6   6  21       87.32       65.76     10.08 o 
   7   6  21      117.44       96.52     11.85 o 
   8   6  21       12.21       21.04     14.01 o 
  -7   7  21       56.63       52.20     28.11 o 
  -6   7  21       57.62       49.16     16.05 o 
  -5   7  21       25.49       20.39     13.04 o 
  -4   7  21       38.13       18.40     10.98 o 
  -3   7  21       49.74       38.30      9.18 o 
  -2   7  21      143.47      147.34     15.38 o 
  -1   7  21      109.52      126.94     14.12 o 
   0   7  21        0.05        4.91      8.85 o 
   1   7  21      128.57      139.38     13.45 o 
   2   7  21      156.12      155.63     19.71 o 
   3   7  21       46.84       70.22     13.04 o 
   4   7  21       57.30       65.17     11.11 o 
   5   7  21       28.18       27.09     10.07 o 
   6   7  21       60.32       49.46     14.21 o 
   7   7  21       54.65       67.67     14.52 o 
  -6   8  21       12.50        0.65     19.60 o 
  -5   8  21       14.69        6.86     16.13 o 
  -4   8  21       26.95       15.75     14.14 o 
  -3   8  21       10.62       10.59     10.23 o 
  -2   8  21      125.02      125.71     18.43 o 
  -1   8  21      168.67      128.46     15.04 o 
   0   8  21       21.19       28.14      9.55 o 
   1   8  21      182.53      177.17     18.65 o 
   2   8  21      142.79      151.23     17.75 o 
   3   8  21       11.91       17.71      9.64 o 
   4   8  21       19.78       21.90      8.90 o 
   5   8  21       11.01       11.24      8.10 o 
   6   8  21       10.41       17.22     11.86 o 
  -5   9  21       80.42       73.20     27.30 o 
  -4   9  21       32.76       35.12     26.38 o 
  -3   9  21       50.70       57.55     16.35 o 
  -2   9  21      134.64       96.16     13.32 o 
  -1   9  21      113.90      137.74     19.96 o 
   0   9  21      132.07      129.35     18.24 o 
   1   9  21      123.29      109.94     19.44 o 
   2   9  21      144.36      152.57     16.67 o 
   3   9  21       49.97       58.98     13.09 o 
   4   9  21       37.47       24.33     14.58 o 
   5   9  21       70.11       90.03     15.74 o 
  -3  10  21       24.77       23.81     15.98 o 
  -2  10  21       22.36       18.35     13.62 o 
  -1  10  21       27.91       32.63     13.43 o 
   0  10  21      213.41      237.01     21.99 o 
   1  10  21       29.75       37.14     13.38 o 
   2  10  21       25.50       29.82     12.17 o 
   3  10  21       26.28       34.58     12.69 o 
   0   0  22      533.69      546.51     36.79 o 
   1   0  22        7.12        4.48      9.67 o 
   2   0  22      128.72      181.74     25.00 o 
   3   0  22      212.64      241.87     19.41 o 
   4   0  22       26.70       44.46     18.03 o 
   5   0  22      592.86      572.24     30.91 o 
   6   0  22      118.19      127.53     16.54 o 
   7   0  22        5.71        8.88      8.81 o 
   8   0  22       87.84       70.01     13.53 o 
   9   0  22        1.93        2.82      7.34 o 
  -9   1  22       21.05       34.20     12.86 o 
  -8   1  22       33.26       15.88     11.95 o 
  -7   1  22      192.78      226.62     16.73 o 
  -6   1  22      275.18      290.58     21.12 o 
  -5   1  22       49.81       51.22     14.15 o 
  -4   1  22       22.48       30.03     11.90 o 
  -3   1  22       43.72       48.46     13.98 o 
  -2   1  22       97.09       85.12     14.94 o 
  -1   1  22       54.51       53.19     14.79 o 
   0   1  22      118.95      114.78     18.16 o 
   1   1  22       66.31       71.12     15.27 o 
   2   1  22       95.33      114.18     18.52 o 
   3   1  22       45.69       37.04     14.43 o 
   4   1  22       21.69       19.78     12.76 o 
   5   1  22       60.22       66.31     17.39 o 
   6   1  22      257.89      238.28     36.32 o 
   7   1  22      203.28      215.66     17.36 o 
   8   1  22       24.94       40.89     11.34 o 
   9   1  22       22.74       32.50      9.84 o 
  -9   2  22       55.47       37.40     18.18 o 
  -8   2  22       33.01       38.34     14.86 o 
  -7   2  22      150.07      134.79     12.82 o 
  -6   2  22       60.35       82.60     17.47 o 
  -5   2  22       89.41       92.07     16.40 o 
  -4   2  22      244.27      246.78     20.21 o 
  -3   2  22       64.00       91.83     21.37 o 
  -2   2  22       30.33       40.25     13.83 o 
  -1   2  22      105.55       90.60     18.27 o 
   0   2  22      302.20      327.96     21.16 o 
   1   2  22      121.28      128.45     15.42 o 
   2   2  22       16.14       42.78     13.25 o 
   3   2  22       68.46       95.22     17.16 o 
   4   2  22      231.99      248.06     21.01 o 
   5   2  22       68.19       88.15     14.60 o 
   6   2  22       57.29       34.70     12.15 o 
   7   2  22      132.98      143.43     17.62 o 
   8   2  22       35.90       34.87     11.09 o 
   9   2  22       59.16       60.50     11.93 o 
  -9   3  22       26.30       31.19     13.38 o 
  -8   3  22        9.56        4.11     12.85 o 
  -7   3  22       39.46       46.58     15.18 o 
  -6   3  22      241.31      273.30     22.83 o 
  -5   3  22       27.04       47.58     13.14 o 
  -4   3  22      402.50      367.76     28.42 o 
  -3   3  22      121.15      122.24     15.82 o 
  -2   3  22      305.32      251.83     27.53 o 
  -1   3  22      267.58      273.14     20.38 o 
   0   3  22       97.32       80.43     21.15 o 
   1   3  22      285.35      311.06     20.28 o 
   2   3  22      316.16      288.99     20.47 o 
   3   3  22      106.97      102.21     15.47 o 
   4   3  22      377.67      377.68     28.80 o 
   5   3  22       30.04       25.50     13.27 o 
   6   3  22      241.02      258.19     24.04 o 
   7   3  22       46.36       34.36     10.18 o 
   8   3  22       10.61       12.07      8.19 o 
   9   3  22       29.71       42.00     10.41 o 
  -8   4  22        3.15       13.84     12.93 o 
  -7   4  22       48.30       62.02     15.40 o 
  -6   4  22       18.20       18.35     13.96 o 
  -5   4  22       21.17       23.06     11.90 o 
  -4   4  22      252.29      301.79     24.16 o 
  -3   4  22       37.23       35.22     16.50 o 
  -2   4  22      269.00      281.44     20.83 o 
  -1   4  22       56.34       59.54     16.56 o 
   0   4  22       50.22       45.39     14.87 o 
   1   4  22       80.58      104.80     17.24 o 
   2   4  22      267.15      285.23     21.72 o 
   3   4  22       39.62       41.80     12.77 o 
   4   4  22      232.24      279.23     23.02 o 
   5   4  22       29.55       23.38     11.93 o 
   6   4  22       12.19       13.67     10.95 o 
   7   4  22       61.78       55.21     11.85 o 
   8   4  22        3.23        4.76      8.54 o 
  -8   5  22       60.74       52.19     22.52 o 
  -7   5  22       35.70       32.34     12.95 o 
  -6   5  22       21.78       25.38     12.63 o 
  -5   5  22       49.73       41.66     17.34 o 
  -4   5  22       48.11       50.50     12.96 o 
  -3   5  22       87.75       93.85     16.66 o 
  -2   5  22      131.11      130.54     17.52 o 
  -1   5  22       47.27       55.30     15.27 o 
   0   5  22      293.29      312.16     23.17 o 
   1   5  22       51.09       56.18     13.84 o 
   2   5  22      142.08      137.33     16.16 o 
   3   5  22       86.81       71.12     15.84 o 
   4   5  22       56.14       36.18     14.13 o 
   5   5  22       53.49       40.90     11.42 o 
   6   5  22       22.29       30.84     11.69 o 
   7   5  22       43.28       34.56     12.41 o 
   8   5  22       62.89       51.62     13.65 o 
  -7   6  22       43.92       35.16     16.55 o 
  -6   6  22        9.30       17.52     13.50 o 
  -5   6  22       18.56       30.78     11.79 o 
  -4   6  22       53.11       49.27     15.08 o 
  -3   6  22       96.39       94.83     15.41 o 
  -2   6  22       15.00       29.45     17.27 o 
  -1   6  22      133.83      169.20     19.80 o 
   0   6  22       16.86       24.48     12.29 o 
   1   6  22      146.26      171.42     19.12 o 
   2   6  22       18.82       34.53     12.82 o 
   3   6  22      102.33       91.77     19.73 o 
   4   6  22       55.38       50.37     12.53 o 
   5   6  22       21.21       13.55      9.54 o 
   6   6  22       11.32        9.77      8.51 o 
   7   6  22       39.55       42.09      9.76 o 
  -6   7  22        7.69       10.91     19.51 o 
  -5   7  22        3.06        7.96     12.92 o 
  -4   7  22       61.44       56.94     14.09 o 
  -3   7  22      102.70      133.86     16.68 o 
  -2   7  22       57.38       63.20     11.62 o 
  -1   7  22       18.88       23.08     10.91 o 
   0   7  22      181.91      205.05     19.23 o 
   1   7  22       15.51       31.23     10.96 o 
   2   7  22       70.14       71.29     12.07 o 
   3   7  22      113.33      136.26     16.13 o 
   4   7  22       59.03       57.82     12.78 o 
   5   7  22        0.93       12.00      9.77 o 
   6   7  22        3.16        0.70     10.22 o 
  -5   8  22       59.62       52.58     18.41 o 
  -4   8  22        3.87        2.96     14.90 o 
  -3   8  22       58.43       47.04     11.71 o 
  -2   8  22      123.73      121.31     14.64 o 
  -1   8  22      139.56      153.52     18.44 o 
   0   8  22       50.62       48.04     10.82 o 
   1   8  22      147.58      193.10     18.59 o 
   2   8  22      118.17      132.48     15.10 o 
   3   8  22       64.76      121.22     20.53 o 
   4   8  22        3.11        8.00      8.22 o 
   5   8  22       57.99      117.04     26.02 o 
  -3   9  22      126.77      135.21     33.71 o 
  -2   9  22        3.04       23.21      9.71 o 
  -1   9  22       25.07       31.45     19.96 o 
   0   9  22      116.42      119.16     18.38 o 
   1   9  22       23.83       38.24     12.37 o 
   2   9  22        5.06        3.71     12.56 o 
   3   9  22      136.93      168.97     17.15 o 
   1   0  23       12.92       13.03     10.77 o 
   2   0  23       68.04       80.34     18.82 o 
   3   0  23        4.45        5.70     12.99 o 
   4   0  23       23.39       33.26     14.14 o 
   5   0  23       20.72       19.94     13.48 o 
   6   0  23       37.95        8.49     10.50 o 
   7   0  23      139.41      132.57     13.90 o 
   8   0  23      112.39      109.66     16.20 o 
  -8   1  23        0.94        0.49     12.86 o 
  -7   1  23      115.99      142.13     13.46 o 
  -6   1  23      103.24       91.27     18.69 o 
  -5   1  23       34.21       50.82     13.02 o 
  -4   1  23      335.77      324.01     23.64 o 
  -3   1  23       68.21       64.68     16.43 o 
  -2   1  23       35.04       31.57     12.34 o 
  -1   1  23      238.15      236.60     25.24 o 
   0   1  23       13.07       24.89     12.63 o 
   1   1  23      247.58      273.44     24.75 o 
   2   1  23       30.19       18.32     13.24 o 
   3   1  23       64.14       77.84     16.01 o 
   4   1  23      330.86      354.64     28.91 o 
   5   1  23       26.89       18.41     13.83 o 
   6   1  23       99.62      110.52     17.77 o 
   7   1  23      118.07      125.88     15.97 o 
   8   1  23        0.20        3.64     10.39 o 
  -8   2  23        9.37        9.95     12.53 o 
  -7   2  23        4.52        8.01      8.83 o 
  -6   2  23       28.99       34.57     14.81 o 
  -5   2  23      156.31      195.35     30.89 o 
  -4   2  23       64.58       57.38     20.05 o 
  -3   2  23      131.16      119.67     18.80 o 
  -2   2  23      162.34      137.75     17.49 o 
  -1   2  23       13.72       24.76     13.99 o 
   0   2  23       13.61       18.21     11.66 o 
   1   2  23       12.96       35.58     14.33 o 
   2   2  23      174.46      170.61     19.02 o 
   3   2  23      155.63      146.20     18.02 o 
   4   2  23       54.63       63.57     15.25 o 
   5   2  23      170.71      180.77     18.48 o 
   6   2  23       20.52       15.74      9.27 o 
   7   2  23        7.24       11.48     12.17 o 
   8   2  23        6.38       12.44      9.03 o 
  -8   3  23      118.70       87.59     23.51 o 
  -7   3  23       35.24       32.96     13.88 o 
  -6   3  23       71.01       71.42     16.42 o 
  -5   3  23        5.18       24.36     15.95 o 
  -4   3  23       96.81      101.67     18.40 o 
  -3   3  23       48.05       51.69     14.97 o 
  -2   3  23       59.75       55.45     15.19 o 
  -1   3  23       27.16       20.63     13.99 o 
   0   3  23       19.80       31.63     12.82 o 
   1   3  23       28.69       34.43     13.41 o 
   2   3  23       42.98       36.46     14.73 o 
   3   3  23       59.26       38.32     18.41 o 
   4   3  23       98.67      116.17     17.22 o 
   5   3  23        1.80       22.88     12.03 o 
   6   3  23       65.45       73.27     11.78 o 
   7   3  23       38.72       41.03     12.05 o 
   8   3  23      101.25      103.82     14.30 o 
  -7   4  23       63.18       64.97     19.93 o 
  -6   4  23       66.45       86.75     15.62 o 
  -5   4  23      112.72      128.41     16.90 o 
  -4   4  23       43.12       52.00     16.00 o 
  -3   4  23      319.39      343.38     23.24 o 
  -2   4  23       87.66       95.56     16.23 o 
  -1   4  23      208.63      197.44     21.05 o 
   0   4  23      222.57      234.62     28.60 o 
   1   4  23      204.49      248.34     20.78 o 
   2   4  23       94.93      119.05     17.79 o 
   3   4  23      327.11      306.01     26.16 o 
   4   4  23       42.55       19.84     12.62 o 
   5   4  23      100.63       98.69     16.32 o 
   6   4  23       72.76       68.42     13.30 o 
   7   4  23       55.95       45.47     14.03 o 
  -7   5  23       71.27       69.04     15.19 o 
  -6   5  23        8.36        7.40     14.41 o 
  -5   5  23       43.28       48.38     15.54 o 
  -4   5  23       20.40        1.69     13.77 o 
  -3   5  23       32.10       28.25     22.16 o 
  -2   5  23      150.13      146.06     20.87 o 
  -1   5  23        0.48        4.49     12.13 o 
   0   5  23      169.54      214.35     21.97 o 
   1   5  23        1.41        6.19     11.63 o 
   2   5  23      165.08      178.79     18.24 o 
   3   5  23       28.92       37.31     14.84 o 
   4   5  23       24.18       40.79     12.47 o 
   5   5  23       45.61       30.37     11.34 o 
   6   5  23       13.51       18.31     11.11 o 
   7   5  23       62.37       62.28     19.10 o 
  -6   6  23       26.84       22.59     15.37 o 
  -5   6  23       16.97       33.27     20.68 o 
  -4   6  23       57.18       47.02     14.80 o 
  -3   6  23       63.53       71.19     15.18 o 
  -2   6  23      131.94      141.56     20.10 o 
  -1   6  23      202.19      206.09     27.41 o 
   0   6  23       11.00       26.26     14.80 o 
   1   6  23      202.12      257.95     20.90 o 
   2   6  23      138.34      137.90     23.07 o 
   3   6  23       62.86       62.73     17.39 o 
   4   6  23       71.24       68.40     14.83 o 
   5   6  23       15.06       19.41     11.72 o 
   6   6  23       22.81       26.41      9.64 o 
  -5   7  23       21.63       30.37     16.82 o 
  -4   7  23       11.48       24.25     14.47 o 
  -3   7  23       29.61       34.45     11.65 o 
  -2   7  23       23.97       29.61      9.86 o 
  -1   7  23      326.00      340.66     43.31 o 
   0   7  23       12.58       27.43     10.51 o 
   1   7  23      336.61      327.09     19.78 o 
   2   7  23       28.76       33.59     11.01 o 
   3   7  23       31.95       46.68     14.10 o 
   4   7  23        9.69       10.92     11.90 o 
   5   7  23       26.58       30.35     11.39 o 
  -3   8  23        2.37       15.82     14.54 o 
  -2   8  23       15.50       19.25     12.29 o 
  -1   8  23        0.57        6.14      8.61 o 
   0   8  23        8.13       19.18      9.94 o 
   1   8  23        0.55        4.77      9.97 o 
   2   8  23       12.40       19.16     10.09 o 
   3   8  23        1.20        5.48      9.53 o 
   0   0  24      507.01      602.99     58.90 o 
   1   0  24        0.23        5.15     11.06 o 
   2   0  24      164.27      167.19     18.99 o 
   3   0  24       93.49       74.25     19.60 o 
   4   0  24      106.23       96.74     17.98 o 
   5   0  24        7.88        3.23     11.19 o 
   6   0  24       76.31       71.80     17.75 o 
   7   0  24        0.00        6.18      9.40 o 
  -7   1  24      103.49       94.30     15.69 o 
  -6   1  24       35.56       48.97     14.31 o 
  -5   1  24       42.52       41.81     16.12 o 
  -4   1  24       19.18        7.42     14.05 o 
  -3   1  24       70.11       74.70     15.56 o 
  -2   1  24       21.94       28.64     14.46 o 
  -1   1  24       34.60       48.76     16.23 o 
   0   1  24       73.78       74.06     17.22 o 
   1   1  24       35.20       56.71     17.99 o 
   2   1  24       28.00       26.39     14.79 o 
   3   1  24       84.48       64.76     15.53 o 
   4   1  24       13.87       23.40     12.33 o 
   5   1  24       51.09       39.09     20.44 o 
   6   1  24       26.37       23.07     15.33 o 
   7   1  24      105.68       86.11     15.16 o 
  -7   2  24       86.47       51.79     20.11 o 
  -6   2  24       31.08        9.85     13.34 o 
  -5   2  24       36.41       29.41     23.74 o 
  -4   2  24       52.34       27.42     18.06 o 
  -3   2  24       68.60       61.76     17.61 o 
  -2   2  24       41.59       32.62     15.25 o 
  -1   2  24      125.18      119.80     19.71 o 
   0   2  24      170.28      192.60     28.64 o 
   1   2  24      141.88      141.70     17.75 o 
   2   2  24       46.04       39.80     13.81 o 
   3   2  24       67.78       86.68     16.55 o 
   4   2  24       47.71       45.31     17.59 o 
   5   2  24       44.60       46.02     14.00 o 
   6   2  24       23.50        8.73      9.01 o 
   7   2  24       84.69       74.78     23.26 o 
  -6   3  24      107.75       92.09     18.57 o 
  -5   3  24       24.67       19.91     12.12 o 
  -4   3  24      104.87       85.99     17.89 o 
  -3   3  24      172.80      140.00     25.74 o 
  -2   3  24      168.32      168.21     21.70 o 
  -1   3  24      158.97      175.14     24.34 o 
   0   3  24       88.01       75.37     15.68 o 
   1   3  24      163.08      159.01     29.02 o 
   2   3  24      163.21      165.23     19.28 o 
   3   3  24      169.82      192.57     21.17 o 
   4   3  24       96.61       72.22     18.15 o 
   5   3  24       22.25       10.53     11.43 o 
   6   3  24       99.25       88.92     14.08 o 
  -6   4  24       43.48       49.52     15.31 o 
  -5   4  24       29.03       22.35     14.51 o 
  -4   4  24       29.23        3.88     12.53 o 
  -3   4  24       14.88       35.23     13.31 o 
  -2   4  24       13.15        8.69     16.01 o 
  -1   4  24      170.00      167.60     21.90 o 
   0   4  24        2.19        7.72     12.63 o 
   1   4  24      182.19      178.20     19.61 o 
   2   4  24       12.09       34.45     14.04 o 
   3   4  24       12.67       11.29     14.13 o 
   4   4  24       32.96       36.03     15.54 o 
   5   4  24       31.52       22.10     17.05 o 
   6   4  24       38.29       44.64     12.59 o 
  -5   5  24       45.23       42.62     14.56 o 
  -4   5  24       39.29       13.02     15.13 o 
  -3   5  24       74.01       52.75     17.15 o 
  -2   5  24      126.32      138.90     25.15 o 
  -1   5  24       36.39       56.15     18.20 o 
   0   5  24      109.37      134.08     20.99 o 
   1   5  24       33.66       27.36     14.09 o 
   2   5  24      131.40      148.56     18.14 o 
   3   5  24       86.15       79.14     17.63 o 
   4   5  24       43.09       63.59     33.36 o 
   5   5  24       46.45       38.23     11.65 o 
  -4   6  24        4.53       13.86     13.76 o 
  -3   6  24        0.45        2.03     13.81 o 
  -2   6  24       41.06       40.02     15.96 o 
  -1   6  24       53.94       50.25     15.76 o 
   0   6  24      313.33      328.79     25.03 o 
   1   6  24       56.60       48.04     17.41 o 
   2   6  24       46.96       28.66     13.71 o 
   3   6  24        0.06       17.39     16.96 o 
   4   6  24        3.95        6.35     13.52 o 
  -2   7  24        7.72       19.80      9.23 o 
  -1   7  24       35.89       25.87     12.03 o 
   0   7  24       17.18       20.96     10.94 o 
   1   7  24       30.29       27.70     11.36 o 
   2   7  24        5.96        8.34     10.79 o 
   1   0  25       38.18       31.13     21.04 o 
   2   0  25      169.36      170.04     21.32 o 
   3   0  25       12.09       11.52     11.96 o 
   4   0  25       84.10       67.36     19.89 o 
   5   0  25      158.29      221.12     30.36 o 
   6   0  25       61.06       68.78     28.63 o 
  -5   1  25       17.39        4.35     15.21 o 
  -4   1  25      145.55      118.36     20.74 o 
  -3   1  25       16.60       20.61     14.38 o 
  -2   1  25       44.92       40.42     27.94 o
[truncated: 3,652 more chars]
